# Supplementary material for: Characterization of Copy-Number Variations and Possible Candidate Genes in Recurrent Pregnancy Losses
Source: Genes (Basel). 2021 Jan 22;12(2):141. doi: 10.3390/genes12020141 (PMC7911754; doi:10.3390/genes12020141)
Supplement: Supplementary file 1 [file genes-12-00141-s001.zip]

Archive with 6 entries (5 files):
- Supplementary materials/
- Supplementary materials/Table S1 CNVs.xlsx
- Supplementary materials/Table S2 genes.xlsx
- Supplementary materials/Table S3 signal pathways of GO enrichment.xlsx
- Supplementary materials/Table S4 singnal pathways of KEGG enrichment.xlsx
- Supplementary materials/Table S5 Six functional categories of signal pathways.xlsx
