# Supplementary material for: Characterization of Copy-Number Variations and Possible Candidate Genes in Recurrent Pregnancy Losses
Source: Genes (Basel). 2021 Jan 22;12(2):141. doi: 10.3390/genes12020141 (PMC7911754; doi:10.3390/genes12020141)
Supplement: Supplementary file 1 [file genes-12-00141-s001.zip › Supplementary materials/Table S1 CNVs.xlsx]

## Sheet: Sheet1
Chr	start	end	size (Mb)	cytoband	Type	SA cases count	RPL cases count	Chiq pvalue	Fisher pvalue
16	88700000	90354753	1.65475	q24.3	Dup	0	19	0.00138681	0.000380184
16	0	7900000	7.9	p13.3	Dup	0	18	0.00186397	0.000659774
13	110300000	115169878	4.86988	q34	Del & Dup	3	10	0.376486	0.560475
22	49400000	51304566	1.90457	q13.33	Dup	2	10	0.187602	0.23567
8	0	2200000	2.2	p23.3	Del & Dup	5	9	0.936444	1
8	139900000	146364022	6.46402	q24.3	Del & Dup	3	9	0.478366	0.559438
22	0	3800000	3.8	p13	Dup	2	9	0.247984	0.347884
X	0	4300000	4.3	p22.33	Del & Dup	5	9	0.936444	1
X	147100000	155270560	8.17056	q28	Del & Dup	5	9	0.936444	1
21	42600000	48129895	5.52989	q22.3	Dup	3	8	0.603327	0.756895
15	98500000	102531392	4.03139	q26.3	Del & Dup	0	7	0.0532108	0.103505
4	0	4500000	4.5	p16.3	Del & Dup	1	6	0.255362	0.432793
11	130800000	135006516	4.20652	q25	Dup	0	6	0.0735788	0.0983659
13	0	4500000	4.5	p13	Dup	1	6	0.255362	0.432793
14	104000000	107349540	3.34954	q32.33	Del & Dup	1	6	0.255362	0.432793
21	0	2800000	2.8	p13	Dup	3	6	0.930945	1
6	164500000	171115067	6.61507	q27	Del & Dup	1	5	0.352395	0.670986
9	137400000	141213431	3.81343	q34.3	Dup	2	5	0.732625	1
14	0	3700000	3.7	p13	Dup	0	5	0.10251	0.170395
18	0	2900000	2.9	p11.32	Dup	2	5	0.732625	1
2	237300000	243199373	5.89937	q37.3	Dup	2	4	0.943648	1
2	0	4400000	4.4	p25.3	Dup	1	4	0.489047	0.664165
3	0	2800000	2.8	p26.3	Dup	1	4	0.489047	0.664165
4	187100000	191154276	4.05428	q35.2	Dup	1	4	0.489047	0.664165
7	155100000	159138663	4.03866	q36.3	Dup	1	4	0.489047	0.664165
10	130600000	135534747	4.93475	q26.3	Del & Dup	3	4	0.649721	0.69926
15	0	3900000	3.9	p13	Dup	0	4	0.144303	0.304786
18	73100000	78077248	4.97725	q23	Dup	2	4	0.943648	1
1	0	2300000	2.3	p36.33	Dup	0	3	0.206248	0.555692
4	59500000	66600000	7.1	q13.1	Dup	0	3	0.206248	0.555692
8	2200000	6200000	4	p23.2	Del & Dup	0	3	0.206248	0.555692
9	0	2200000	2.2	p24.3	Dup	1	3	0.683093	1
20	0	5100000	5.1	p13	Dup	0	3	0.206248	0.555692
22	17900000	22200000	4.3	q11.21	Dup	0	3	0.206248	0.555692
3	192300000	198022430	5.72243	q29	Dup	0	2	0.302223	0.5465
4	6000000	11300000	5.3	p16.1	Dup	1	2	0.960175	1
4	17800000	21300000	3.5	p15.31	Dup	1	2	0.960175	1
4	4500000	6000000	1.5	p16.2	Dup	0	2	0.302223	0.5465
4	11300000	15200000	3.9	p15.33	Dup	0	2	0.302223	0.5465
4	15200000	17800000	2.6	p15.32	Dup	0	2	0.302223	0.5465
4	21300000	27700000	6.4	p15.2	Dup	0	2	0.302223	0.5465
4	35800000	41200000	5.4	p14	Del & Dup	0	2	0.302223	0.5465
4	44600000	48200000	3.6	p12	Dup	0	2	0.302223	0.5465
4	48200000	50400000	2.2	p11	Dup	0	2	0.302223	0.5465
4	95100000	98800000	3.7	q22.3	Dup	0	2	0.302223	0.5465
4	161800000	164500000	2.7	q32.2	Dup	0	2	0.302223	0.5465
6	0	2300000	2.3	p25.3	Del & Dup	1	2	0.960175	1
6	155500000	161000000	5.5	q25.3	Del & Dup	1	2	0.960175	1
7	0	2800000	2.8	p22.3	Dup	1	2	0.960175	1
7	72200000	77500000	5.3	q11.23	Dup	1	2	0.960175	1
8	12700000	19000000	6.3	p22	Del & Dup	1	2	0.960175	1
8	43100000	45600000	2.5	p11.1	Del & Dup	1	2	0.960175	1
8	45600000	48100000	2.5	q11.1	Del & Dup	1	2	0.960175	1
8	38300000	39700000	1.4	p11.22	Del & Dup	0	2	0.302223	0.5465
8	78300000	80100000	1.8	q21.12	Del & Dup	0	2	0.302223	0.5465
8	106200000	110500000	4.3	q23.1	Del & Dup	0	2	0.302223	0.5465
8	122500000	127300000	4.8	q24.13	Del & Dup	0	2	0.302223	0.5465
10	0	3000000	3	p15.3	Del & Dup	3	2	0.233994	0.34858
11	0	2800000	2.8	p15.5	Dup	1	2	0.960175	1
11	59900000	61700000	1.8	q12.2	Dup	0	2	0.302223	0.5465
11	88300000	92800000	4.5	q14.3	Dup	0	2	0.302223	0.5465
12	0	3300000	3.3	p13.33	Dup	0	2	0.302223	0.5465
13	99300000	101700000	2.4	q32.3	Dup	0	2	0.302223	0.5465
15	67500000	72700000	5.2	q23	Dup	0	2	0.302223	0.5465
15	85200000	89100000	3.9	q25.3	Del & Dup	0	2	0.302223	0.5465
17	0	3300000	3.3	p13.3	Dup	0	2	0.302223	0.5465
18	15400000	17200000	1.8	p11.1	Dup	0	2	0.302223	0.5465
20	58400000	63025520	4.62552	q13.33	Dup	0	2	0.302223	0.5465
X	6000000	9500000	3.5	p22.31	Dup	0	2	0.302223	0.5465
X	54800000	58100000	3.3	p11.21	Dup	0	2	0.302223	0.5465
X	58100000	60600000	2.5	p11.1	Dup	0	2	0.302223	0.5465
X	60600000	63000000	2.4	q11.1	Dup	0	2	0.302223	0.5465
Y	22100000	26200000	4.1	q11.223	Dup	2	2	0.519925	0.613198
Y	28800000	59373566	30.5736	q12	Dup	0	2	0.302223	0.5465
1	9200000	12700000	3.5	p36.22	Dup	0	1	0.465835	1
1	16200000	20400000	4.2	p36.13	Dup	0	1	0.465835	1
1	20400000	23900000	3.5	p36.12	Dup	0	1	0.465835	1
1	142600000	147000000	4.4	q21.1	Dup	0	1	0.465835	1
1	147000000	150300000	3.3	q21.2	Dup	0	1	0.465835	1
1	155000000	156500000	1.5	q22	Dup	0	1	0.465835	1
1	156500000	159100000	2.6	q23.1	Dup	0	1	0.465835	1
1	159100000	160500000	1.4	q23.2	Dup	0	1	0.465835	1
1	160500000	165500000	5	q23.3	Dup	0	1	0.465835	1
1	165500000	167200000	1.7	q24.1	Dup	0	1	0.465835	1
1	167200000	170900000	3.7	q24.2	Dup	0	1	0.465835	1
1	170900000	172900000	2	q24.3	Dup	0	1	0.465835	1
1	172900000	176000000	3.1	q25.1	Dup	0	1	0.465835	1
1	176000000	180300000	4.3	q25.2	Dup	0	1	0.465835	1
1	180300000	185800000	5.5	q25.3	Dup	0	1	0.465835	1
1	185800000	190800000	5	q31.1	Dup	0	1	0.465835	1
1	190800000	193800000	3	q31.2	Dup	0	1	0.465835	1
1	193800000	198700000	4.9	q31.3	Dup	0	1	0.465835	1
1	198700000	207200000	8.5	q32.1	Dup	0	1	0.465835	1
1	207200000	211500000	4.3	q32.2	Dup	0	1	0.465835	1
1	211500000	214500000	3	q32.3	Dup	0	1	0.465835	1
1	214500000	224100000	9.6	q41	Dup	0	1	0.465835	1
1	224100000	224600000	0.5	q42.11	Dup	0	1	0.465835	1
1	224600000	227000000	2.4	q42.12	Dup	0	1	0.465835	1
1	227000000	230700000	3.7	q42.13	Dup	0	1	0.465835	1
1	230700000	234700000	4	q42.2	Dup	0	1	0.465835	1
1	234700000	236600000	1.9	q42.3	Dup	0	1	0.465835	1
1	236600000	243700000	7.1	q43	Dup	0	1	0.465835	1
1	243700000	249250621	5.55062	q44	Dup	0	1	0.465835	1
2	47800000	52900000	5.1	p16.3	Dup	0	1	0.465835	1
2	55000000	61300000	6.3	p16.1	Dup	0	1	0.465835	1
2	183000000	189400000	6.4	q32.1	Dup	0	1	0.465835	1
3	4000000	8700000	4.7	p26.1	Dup	0	1	0.465835	1
3	8700000	11800000	3.1	p25.3	Dup	0	1	0.465835	1
3	39400000	43700000	4.3	p22.1	Dup	0	1	0.465835	1
3	93900000	98300000	4.4	q11.2	Dup	0	1	0.465835	1
3	98300000	100000000	1.7	q12.1	Dup	0	1	0.465835	1
3	100000000	100900000	0.9	q12.2	Dup	0	1	0.465835	1
4	27700000	35800000	8.1	p15.1	Dup	0	1	0.465835	1
4	41200000	44600000	3.4	p13	Dup	0	1	0.465835	1
4	50400000	52700000	2.3	q11	Dup	0	1	0.465835	1
4	52700000	59500000	6.8	q12	Dup	0	1	0.465835	1
4	66600000	70500000	3.9	q13.2	Dup	0	1	0.465835	1
4	70500000	76300000	5.8	q13.3	Dup	0	1	0.465835	1
4	76300000	78900000	2.6	q21.1	Dup	0	1	0.465835	1
4	78900000	82400000	3.5	q21.21	Dup	0	1	0.465835	1
4	82400000	84100000	1.7	q21.22	Dup	0	1	0.465835	1
4	84100000	86900000	2.8	q21.23	Dup	0	1	0.465835	1
4	86900000	88000000	1.1	q21.3	Dup	0	1	0.465835	1
4	88000000	93700000	5.7	q22.1	Dup	0	1	0.465835	1
4	93700000	95100000	1.4	q22.2	Dup	0	1	0.465835	1
4	98800000	101100000	2.3	q23	Dup	0	1	0.465835	1
4	101100000	107700000	6.6	q24	Dup	0	1	0.465835	1
4	107700000	114100000	6.4	q25	Dup	0	1	0.465835	1
4	114100000	120800000	6.7	q26	Dup	0	1	0.465835	1
4	120800000	123800000	3	q27	Dup	0	1	0.465835	1
4	123800000	128800000	5	q28.1	Dup	0	1	0.465835	1
4	128800000	131100000	2.3	q28.2	Dup	0	1	0.465835	1
4	131100000	139500000	8.4	q28.3	Dup	0	1	0.465835	1
4	139500000	141500000	2	q31.1	Dup	0	1	0.465835	1
4	141500000	146800000	5.3	q31.21	Dup	0	1	0.465835	1
4	146800000	148500000	1.7	q31.22	Dup	0	1	0.465835	1
4	148500000	151100000	2.6	q31.23	Dup	0	1	0.465835	1
4	151100000	155600000	4.5	q31.3	Dup	0	1	0.465835	1
4	155600000	161800000	6.2	q32.1	Dup	0	1	0.465835	1
4	164500000	170100000	5.6	q32.3	Dup	0	1	0.465835	1
4	170100000	171900000	1.8	q33	Dup	0	1	0.465835	1
4	171900000	176300000	4.4	q34.1	Dup	0	1	0.465835	1
5	28900000	33800000	4.9	p13.3	Dup	1	1	0.649323	1
5	33800000	38400000	4.6	p13.2	Dup	0	1	0.465835	1
6	52900000	57000000	4.1	p12.1	Del & Dup	2	1	0.244391	0.277589
6	2300000	4200000	1.9	p25.2	Del & Dup	1	1	0.649323	1
6	4200000	7100000	2.9	p25.1	Del & Dup	1	1	0.649323	1
6	7100000	10600000	3.5	p24.3	Del & Dup	1	1	0.649323	1
6	10600000	11600000	1	p24.2	Del & Dup	1	1	0.649323	1
6	11600000	13400000	1.8	p24.1	Del & Dup	1	1	0.649323	1
6	13400000	15200000	1.8	p23	Del & Dup	1	1	0.649323	1
6	15200000	25200000	10	p22.3	Del & Dup	1	1	0.649323	1
6	25200000	27000000	1.8	p22.2	Del & Dup	1	1	0.649323	1
6	27000000	30400000	3.4	p22.1	Del & Dup	1	1	0.649323	1
6	30400000	32100000	1.7	p21.33	Del & Dup	1	1	0.649323	1
6	32100000	33500000	1.4	p21.32	Del & Dup	1	1	0.649323	1
6	33500000	36600000	3.1	p21.31	Del & Dup	1	1	0.649323	1
6	36600000	40500000	3.9	p21.2	Del & Dup	1	1	0.649323	1
6	40500000	46200000	5.7	p21.1	Del & Dup	1	1	0.649323	1
6	46200000	51800000	5.6	p12.3	Del & Dup	1	1	0.649323	1
6	51800000	52900000	1.1	p12.2	Del & Dup	1	1	0.649323	1
6	75900000	83900000	8	q14.1	Del & Dup	1	1	0.649323	1
6	149000000	152500000	3.5	q25.1	Del & Dup	1	1	0.649323	1
6	152500000	155500000	3	q25.2	Del & Dup	1	1	0.649323	1
6	161000000	164500000	3.5	q26	Del & Dup	1	1	0.649323	1
7	28800000	35000000	6.2	p14.3	Dup	1	1	0.649323	1
7	54000000	58000000	4	p11.2	Dup	1	1	0.649323	1
7	58000000	59900000	1.9	p11.1	Dup	0	1	0.465835	1
7	59900000	61700000	1.8	q11.1	Dup	0	1	0.465835	1
7	61700000	67000000	5.3	q11.21	Dup	0	1	0.465835	1
7	67000000	72200000	5.2	q11.22	Dup	0	1	0.465835	1
7	123800000	127100000	3.3	q31.33	Dup	0	1	0.465835	1
7	127100000	129200000	2.1	q32.1	Dup	0	1	0.465835	1
7	129200000	130400000	1.2	q32.2	Dup	0	1	0.465835	1
7	130400000	132600000	2.2	q32.3	Dup	0	1	0.465835	1
7	132600000	138200000	5.6	q33	Dup	0	1	0.465835	1
7	138200000	143100000	4.9	q34	Dup	0	1	0.465835	1
7	143100000	147900000	4.8	q35	Dup	0	1	0.465835	1
7	147900000	152600000	4.7	q36.1	Dup	0	1	0.465835	1
7	152600000	155100000	2.5	q36.2	Dup	0	1	0.465835	1
8	28800000	36500000	7.7	p12	Del & Dup	1	1	0.649323	1
8	39700000	43100000	3.4	p11.21	Del & Dup	1	1	0.649323	1
8	119200000	122500000	3.3	q24.12	Del & Dup	1	1	0.649323	1
8	6200000	12700000	6.5	p23.1	Del	0	1	0.465835	1
8	19000000	23300000	4.3	p21.3	Dup	0	1	0.465835	1
8	23300000	27400000	4.1	p21.2	Dup	0	1	0.465835	1
8	27400000	28800000	1.4	p21.1	Dup	0	1	0.465835	1
8	36500000	38300000	1.8	p11.23	Dup	0	1	0.465835	1
8	48100000	52200000	4.1	q11.21	Dup	0	1	0.465835	1
8	52200000	52600000	0.4	q11.22	Dup	0	1	0.465835	1
8	52600000	55500000	2.9	q11.23	Dup	0	1	0.465835	1
8	55500000	61600000	6.1	q12.1	Dup	0	1	0.465835	1
8	61600000	62200000	0.6	q12.2	Dup	0	1	0.465835	1
8	62200000	66000000	3.8	q12.3	Dup	0	1	0.465835	1
8	66000000	68000000	2	q13.1	Dup	0	1	0.465835	1
8	68000000	70500000	2.5	q13.2	Dup	0	1	0.465835	1
8	70500000	73900000	3.4	q13.3	Dup	0	1	0.465835	1
8	73900000	78300000	4.4	q21.11	Dup	0	1	0.465835	1
8	80100000	84600000	4.5	q21.13	Dup	0	1	0.465835	1
8	84600000	86900000	2.3	q21.2	Dup	0	1	0.465835	1
8	86900000	93300000	6.4	q21.3	Dup	0	1	0.465835	1
8	93300000	99000000	5.7	q22.1	Dup	0	1	0.465835	1
8	99000000	101600000	2.6	q22.2	Dup	0	1	0.465835	1
8	101600000	106200000	4.6	q22.3	Dup	0	1	0.465835	1
8	110500000	112100000	1.6	q23.2	Dup	0	1	0.465835	1
8	112100000	117700000	5.6	q23.3	Dup	0	1	0.465835	1
8	117700000	119200000	1.5	q24.11	Dup	0	1	0.465835	1
8	127300000	131500000	4.2	q24.21	Dup	0	1	0.465835	1
8	131500000	136400000	4.9	q24.22	Dup	0	1	0.465835	1
8	136400000	139900000	3.5	q24.23	Dup	0	1	0.465835	1
9	38400000	41000000	2.6	p13.1	Dup	1	1	0.649323	1
9	102600000	108200000	5.6	q31.1	Dup	1	1	0.649323	1
9	9000000	14200000	5.2	p23	Dup	0	1	0.465835	1
9	25600000	28000000	2.4	p21.2	Dup	0	1	0.465835	1
9	93900000	96600000	2.7	q22.31	Dup	0	1	0.465835	1
9	134000000	135900000	1.9	q34.13	Dup	0	1	0.465835	1
10	6600000	12200000	5.6	p14	Dup	0	1	0.465835	1
10	40200000	42300000	2.1	q11.1	Dup	0	1	0.465835	1
10	46100000	49900000	3.8	q11.22	Dup	0	1	0.465835	1
10	49900000	52900000	3	q11.23	Dup	0	1	0.465835	1
10	97000000	99300000	2.3	q24.1	Dup	0	1	0.465835	1
10	123100000	127500000	4.4	q26.13	Dup	0	1	0.465835	1
11	12700000	16200000	3.5	p15.2	Dup	0	1	0.465835	1
11	53700000	55700000	2	q11	Dup	0	1	0.465835	1
11	55700000	59900000	4.2	q12.1	Dup	0	1	0.465835	1
11	61700000	63400000	1.7	q12.3	Dup	0	1	0.465835	1
11	63400000	65900000	2.5	q13.1	Dup	0	1	0.465835	1
11	65900000	68400000	2.5	q13.2	Dup	0	1	0.465835	1
11	68400000	70400000	2	q13.3	Dup	0	1	0.465835	1
11	70400000	75200000	4.8	q13.4	Dup	0	1	0.465835	1
11	75200000	77100000	1.9	q13.5	Dup	0	1	0.465835	1
11	77100000	85600000	8.5	q14.1	Dup	0	1	0.465835	1
11	85600000	88300000	2.7	q14.2	Dup	0	1	0.465835	1
11	92800000	97200000	4.4	q21	Dup	0	1	0.465835	1
11	97200000	102100000	4.9	q22.1	Dup	0	1	0.465835	1
11	102100000	102900000	0.8	q22.2	Dup	0	1	0.465835	1
11	102900000	110400000	7.5	q22.3	Dup	0	1	0.465835	1
11	110400000	112500000	2.1	q23.1	Dup	0	1	0.465835	1
11	112500000	114500000	2	q23.2	Dup	0	1	0.465835	1
11	114500000	121200000	6.7	q23.3	Dup	0	1	0.465835	1
11	121200000	123900000	2.7	q24.1	Dup	0	1	0.465835	1
11	123900000	127800000	3.9	q24.2	Dup	0	1	0.465835	1
11	127800000	130800000	3	q24.3	Dup	0	1	0.465835	1
12	3300000	5400000	2.1	p13.32	Dup	0	1	0.465835	1
12	129300000	133851895	4.5519	q24.33	Dup	0	1	0.465835	1
13	59600000	62300000	2.7	q21.2	Del & Dup	1	1	0.649323	1
13	17900000	19500000	1.6	q11	Dup	0	1	0.465835	1
13	45200000	45800000	0.6	q14.12	Dup	0	1	0.465835	1
13	68600000	73300000	4.7	q21.33	Dup	0	1	0.465835	1
13	90000000	95000000	5	q31.3	Dup	0	1	0.465835	1
14	43500000	47200000	3.7	q21.2	Dup	0	1	0.465835	1
14	47200000	50900000	3.7	q21.3	Dup	0	1	0.465835	1
14	91900000	94700000	2.8	q32.12	Del	0	1	0.465835	1
15	28100000	30300000	2.2	q13.1	Dup	0	1	0.465835	1
15	30300000	31200000	0.9	q13.2	Dup	0	1	0.465835	1
15	33600000	40100000	6.5	q14	Dup	0	1	0.465835	1
15	40100000	42800000	2.7	q15.1	Dup	0	1	0.465835	1
15	42800000	43600000	0.8	q15.2	Dup	0	1	0.465835	1
15	43600000	44800000	1.2	q15.3	Dup	0	1	0.465835	1
15	44800000	49500000	4.7	q21.1	Dup	0	1	0.465835	1
15	49500000	52900000	3.4	q21.2	Dup	0	1	0.465835	1
15	52900000	59100000	6.2	q21.3	Dup	0	1	0.465835	1
15	59100000	59300000	0.2	q22.1	Dup	0	1	0.465835	1
15	59300000	63700000	4.4	q22.2	Dup	0	1	0.465835	1
15	63700000	67200000	3.5	q22.31	Dup	0	1	0.465835	1
15	67200000	67300000	0.1	q22.32	Dup	0	1	0.465835	1
15	67300000	67500000	0.2	q22.33	Dup	0	1	0.465835	1
15	72700000	75200000	2.5	q24.1	Dup	0	1	0.465835	1
15	75200000	76600000	1.4	q24.2	Dup	0	1	0.465835	1
15	76600000	78300000	1.7	q24.3	Dup	0	1	0.465835	1
15	78300000	81700000	3.4	q25.1	Dup	0	1	0.465835	1
15	81700000	85200000	3.5	q25.2	Dup	0	1	0.465835	1
15	89100000	94300000	5.2	q26.1	Dup	0	1	0.465835	1
15	94300000	98500000	4.2	q26.2	Dup	0	1	0.465835	1
16	14800000	16800000	2	p13.11	Dup	1	1	0.649323	1
16	28100000	34600000	6.5	p11.2	Dup	0	1	0.465835	1
16	34600000	36600000	2	p11.1	Dup	0	1	0.465835	1
16	81700000	84200000	2.5	q23.3	Dup	0	1	0.465835	1
17	6500000	10700000	4.2	p13.1	Dup	0	1	0.465835	1
17	22200000	24000000	1.8	p11.1	Dup	0	1	0.465835	1
17	47400000	50200000	2.8	q21.33	Dup	0	1	0.465835	1
17	50200000	57600000	7.4	q22	Dup	0	1	0.465835	1
17	61100000	62600000	1.5	q23.3	Dup	0	1	0.465835	1
17	70900000	74800000	3.9	q25.1	Dup	0	1	0.465835	1
18	2900000	7100000	4.2	p11.31	Dup	1	1	0.649323	1
18	48200000	53800000	5.6	q21.2	Dup	1	1	0.649323	1
18	43500000	48200000	4.7	q21.1	Dup	0	1	0.465835	1
18	53800000	56200000	2.4	q21.31	Dup	0	1	0.465835	1
18	56200000	59000000	2.8	q21.32	Dup	0	1	0.465835	1
18	59000000	61600000	2.6	q21.33	Dup	0	1	0.465835	1
18	61600000	66800000	5.2	q22.1	Dup	0	1	0.465835	1
18	66800000	68700000	1.9	q22.2	Dup	0	1	0.465835	1
18	68700000	73100000	4.4	q22.3	Dup	0	1	0.465835	1
20	5100000	9200000	4.1	p12.3	Dup	0	1	0.465835	1
20	25600000	27500000	1.9	p11.1	Dup	0	1	0.465835	1
20	49800000	55000000	5.2	q13.2	Dup	0	1	0.465835	1
21	14300000	16400000	2.1	q11.2	Dup	1	1	0.649323	1
21	35800000	37800000	2	q22.12	Dup	0	1	0.465835	1
21	37800000	39700000	1.9	q22.13	Dup	0	1	0.465835	1
21	39700000	42600000	2.9	q22.2	Dup	0	1	0.465835	1
22	14700000	17900000	3.2	q11.1	Dup	0	1	0.465835	1
22	23500000	25900000	2.4	q11.23	Dup	0	1	0.465835	1
22	25900000	29600000	3.7	q12.1	Dup	0	1	0.465835	1
22	32200000	37600000	5.4	q12.3	Dup	0	1	0.465835	1
22	41000000	44200000	3.2	q13.2	Dup	0	1	0.465835	1
X	9500000	17100000	7.6	p22.2	Dup	0	1	0.465835	1
X	49800000	54800000	5	p11.22	Dup	0	1	0.465835	1
X	63000000	64600000	1.6	q11.2	Dup	0	1	0.465835	1
X	142100000	147100000	5	q27.3	Dup	0	1	0.465835	1
Y	26200000	28800000	2.6	q11.23	Dup	2	1	0.244391	0.277589
2	96800000	102700000	5.9	q11.2	Dup	1	0	0.170029	0.347044
4	177500000	183200000	5.7	q34.3	Dup	1	0	0.170029	0.347044
5	0	4500000	4.5	p15.33	Dup	1	0	0.170029	0.347044
5	82800000	92300000	9.5	q14.3	Dup	1	0	0.170029	0.347044
5	144500000	149800000	5.3	q32	Dup	1	0	0.170029	0.347044
6	57000000	58700000	1.7	p11.2	Del & Dup	1	0	0.170029	0.347044
6	58700000	61000000	2.3	p11.1	Del & Dup	1	0	0.170029	0.347044
6	61000000	63300000	2.3	q11.1	Del & Dup	1	0	0.170029	0.347044
6	63300000	63400000	0.1	q11.2	Del & Dup	1	0	0.170029	0.347044
6	63400000	70000000	6.6	q12	Del & Dup	1	0	0.170029	0.347044
6	70000000	75900000	5.9	q13	Del & Dup	1	0	0.170029	0.347044
6	83900000	84900000	1	q14.2	Del & Dup	1	0	0.170029	0.347044
6	84900000	88000000	3.1	q14.3	Del & Dup	1	0	0.170029	0.347044
6	88000000	93100000	5.1	q15	Del & Dup	1	0	0.170029	0.347044
6	93100000	99500000	6.4	q16.1	Del & Dup	1	0	0.170029	0.347044
6	99500000	100600000	1.1	q16.2	Del & Dup	1	0	0.170029	0.347044
6	100600000	105500000	4.9	q16.3	Del & Dup	1	0	0.170029	0.347044
6	105500000	114600000	9.1	q21	Del & Dup	1	0	0.170029	0.347044
6	114600000	118300000	3.7	q22.1	Del & Dup	1	0	0.170029	0.347044
6	118300000	118500000	0.2	q22.2	Del & Dup	1	0	0.170029	0.347044
6	118500000	126100000	7.6	q22.31	Del & Dup	1	0	0.170029	0.347044
6	126100000	127100000	1	q22.32	Del & Dup	1	0	0.170029	0.347044
6	127100000	130300000	3.2	q22.33	Del & Dup	1	0	0.170029	0.347044
6	130300000	131200000	0.9	q23.1	Del & Dup	1	0	0.170029	0.347044
6	131200000	135200000	4	q23.2	Del & Dup	1	0	0.170029	0.347044
6	135200000	139000000	3.8	q23.3	Del & Dup	1	0	0.170029	0.347044
6	139000000	142800000	3.8	q24.1	Del & Dup	1	0	0.170029	0.347044
6	142800000	145600000	2.8	q24.2	Del & Dup	1	0	0.170029	0.347044
6	145600000	149000000	3.4	q24.3	Del & Dup	1	0	0.170029	0.347044
9	74000000	79200000	5.2	q21.13	Dup	1	0	0.170029	0.347044
10	17300000	18600000	1.3	p12.33	Dup	1	0	0.170029	0.347044
10	18700000	22600000	3.9	p12.31	Dup	1	0	0.170029	0.347044
11	2800000	10700000	7.9	p15.4	Dup	1	0	0.170029	0.347044
13	73300000	75400000	2.1	q22.1	Dup	1	0	0.170029	0.347044
14	37800000	43500000	5.7	q21.1	Dup	1	0	0.170029	0.347044
21	6800000	10900000	4.1	p11.2	Dup	1	0	0.170029	0.347044
