# Supplementary material for: Characterization of Copy-Number Variations and Possible Candidate Genes in Recurrent Pregnancy Losses
Source: Genes (Basel). 2021 Jan 22;12(2):141. doi: 10.3390/genes12020141 (PMC7911754; doi:10.3390/genes12020141)
Supplement: Supplementary file 1 [file genes-12-00141-s001.zip › Supplementary materials/Table S2 genes.xlsx]

## Sheet: Sheet1
Gene	Chr	Start	End	Size (bp)	cytoBand	Description	GO_BP	GO_MF	GO_CC	KEGG	Phenotype
ACSF3	chr16	89160259	89222245	61986	16q24.3	acyl-CoA synthetase family member 3	GO:0090410,malonate catabolic process|GO:0006631,fatty acid metabolic process|GO:0006633,fatty acid biosynthetic process|	GO:0090409,malonyl-CoA synthetase activity|GO:0016878,acid-thiol ligase activity|GO:0005524,ATP binding|	GO:0005739,mitochondrion|		Cobalamin deficiency;Malonic & methylmalonic aciduria, combined;Methylmalonic acidaemia
AFG3L1P	chr16	90038987	90067195	28208	16q24.3	AFG3 ATPase family gene 3-like 1 (S. cerevisiae), pseudogene
ANKRD11	chr16	89334039	89556969	222930	16q24.3	ankyrin repeat domain 11	GO:0060325,face morphogenesis|GO:0060348,bone development|GO:0048705,skeletal system morphogenesis|GO:0001894,tissue homeostasis|GO:0042475,odontogenesis of dentin-containing tooth|GO:0035264,multicellular organism growth|GO:0001701,in utero embryonic development|		GO:0005634,nucleus|		16q24.3 microdeletion syndrome;Abnormality of the musculoskeletal system;Abnormality of the nervous system;Autism and intellectual disability;Autism spectrum disorder;Bile-duct dilatation;Cardiovascular malformations;Clinodactyly and hearing loss;Coffin-Siris-like syndrome;Cognitive impairment, short stature & dysmorphisms;Cornelia de Lange syndrome;Developmental delay, intellectual disability, h…
CDH15	chr16	89238155	89261900	23745	16q24.3	cadherin 15, type 1, M-cadherin (myotubule)	GO:0007155,cell adhesion|GO:0007156,homophilic cell adhesion|GO:0051149,positive regulation of muscle cell differentiation|GO:0042692,muscle cell differentiation|GO:0034329,cell junction assembly|GO:0045216,cell-cell junction organization|GO:0034332,adherens junction organization|	GO:0005509,calcium ion binding|	GO:0031594,neuromuscular junction|GO:0016021,integral to membrane|GO:0005886,plasma membrane|	REACT_19331,Cell-cell junction organization||REACT_21303,Myogenesis|REACT_21402,CDO in myogenesis|REACT_20676,Cell junction organization|REACT_19195,Adherens junctions interactions||REACT_111045,Developmental Biology|REACT_111155,Cell-Cell communication|	Generalized convulsive epilepsy, without mention of intractable epilepsy;Intellectual disability;Refractory epilepsy;Speech delay, hyperactivity, and dysmorphic facial features
CDT1	chr16	88870196	88875666	5470	16q24.3	chromatin licensing and DNA replication factor 1	GO:0000082,G1/S transition of mitotic cell cycle|GO:0006260,DNA replication|GO:0030174,regulation of DNA-dependent DNA replication initiation|GO:0000216,M/G1 transition of mitotic cell cycle|GO:0000278,mitotic cell cycle|GO:0007090,regulation of S phase of mitotic cell cycle|GO:0000076,DNA replication checkpoint|GO:0000084,S phase of mitotic cell cycle|GO:0000083,regulation of transcription invol…	GO:0005515,protein binding|GO:0003677,DNA binding|	GO:0005654,nucleoplasm|GO:0005634,nucleus|GO:0005829,cytosol|	REACT_1949,CDT1 association with the CDC6:ORC:origin complex|REACT_2014,Synthesis of DNA|REACT_683,G1/S-Specific Transcription|REACT_2148,Switching of origins to a post-replicative state|REACT_21267,Mitotic G1-G1/S phases|REACT_829,Regulation of DNA replication|REACT_471,E2F mediated regulation of DNA replication|REACT_21300,Mitotic M-M/G1 phases|REACT_152,Cell Cycle, Mitotic|REACT_1181,Associati…	Developmental disorder;Growth abnormality;Meier-Gorlin syndrome;Meier-Gorlin syndrome, type 4
CENPBD1	chr16	90036182	90039240	3058	16q24.3	CENPB DNA-binding domains containing 1		GO:0003677,DNA binding|	GO:0005634,nucleus|		Autism spectrum disorder
CHMP1A	chr16	89710843	89724116	13273	16q24.3	chromatin modifying protein 1A	GO:0016458,gene silencing|GO:0016192,vesicle-mediated transport|GO:0051301,cell division|GO:0015031,protein transport|GO:0007076,mitotic chromosome condensation|GO:0006351,transcription, DNA-dependent|GO:0045014,negative regulation of transcription by glucose|GO:0045749,negative regulation of S phase of mitotic cell cycle|GO:0045892,negative regulation of transcription, DNA-dependent|	GO:0008237,metallopeptidase activity|GO:0008270,zinc ion binding|GO:0005515,protein binding|GO:0019904,protein domain specific binding|	GO:0016363,nuclear matrix|GO:0005815,microtubule organizing center|GO:0012505,endomembrane system|GO:0010008,endosome membrane|GO:0005769,early endosome|GO:0000794,condensed nuclear chromosome|		Autism spectrum disorder;Pontocerebellar hypoplasia & microcephaly
CPNE7	chr16	89642165	89663654	21489	16q24.3	copine VII	GO:0006629,lipid metabolic process|GO:0006810,transport|	GO:0005215,transporter activity|
CTU2	chr16	88772910	88781804	8894	16q24.3	cytosolic thiouridylase subunit 2 homolog (S. pombe)	GO:0002098,tRNA wobble uridine modification|GO:0034227,tRNA thio-modification|	GO:0005515,protein binding|	GO:0043234,protein complex|GO:0005739,mitochondrion|GO:0005737,cytoplasm|	hsa04122,Sulfur relay system|ko04122,Sulfur relay system|	Congenital anomalies of the kidney and urinary tract;Dysmorphic facies, renal agenesis, ambiguous genitalia, microcephaly, polydactyly, and lissencephaly syndrome;Intellectual disability
DBNDD1	chr16	90071278	90086298	15020	16q24.3	dysbindin (dystrobrevin binding protein 1) domain containing 1			GO:0005737,cytoplasm|
DEF8	chr16	90015162	90034468	19306	16q24.3	differentially expressed in FDCP 8 homolog (mouse)	GO:0035556,intracellular signal transduction|	GO:0008270,zinc ion binding|	GO:0005622,intracellular|
DPEP1	chr16	89687004	89704841	17837	16q24.3	dipeptidase 1 (renal)	GO:0071277,cellular response to calcium ion|GO:0043066,negative regulation of apoptotic process|GO:0035690,cellular response to drug|GO:0006749,glutathione metabolic process|GO:0050667,homocysteine metabolic process|GO:0030336,negative regulation of cell migration|GO:0071732,cellular response to nitric oxide|GO:0072340,cellular lactam catabolic process|GO:0016999,antibiotic metabolic process|GO:0…	GO:0070573,metallodipeptidase activity|GO:0043027,cysteine-type endopeptidase inhibitor activity involved in apoptotic process|GO:0072341,modified amino acid binding|GO:0005515,protein binding|GO:0034235,GPI anchor binding|GO:0008239,dipeptidyl-peptidase activity|GO:0008270,zinc ion binding|GO:0008235,metalloexopeptidase activity|	GO:0005615,extracellular space|GO:0045177,apical part of cell|GO:0031528,microvillus membrane|GO:0016324,apical plasma membrane|GO:0031225,anchored to membrane|GO:0005886,plasma membrane|	WP167,Eicosanoid Synthesis|
FAM157C	chr16	90168671	90244014	75343	16q24.3	family with sequence similarity 157, member C
FANCA	chr16	89803956	89883055	79099	16q24.3	Fanconi anemia, complementation group A	GO:0008585,female gonad development|GO:0006281,DNA repair|GO:0006461,protein complex assembly|GO:0042127,regulation of cell proliferation|GO:0007140,male meiosis|GO:0008584,male gonad development|	GO:0005515,protein binding|	GO:0043240,Fanconi anaemia nuclear complex|GO:0005737,cytoplasm|GO:0005654,nucleoplasm|GO:0005634,nucleus|	hsa_M00413,FA core complex|hsa03460,Fanconi anemia pathway|REACT_18410,Fanconi Anemia pathway|ko03460,Fanconi anemia pathway|bard1pathway,BARD1 signaling events|REACT_216,DNA Repair|	Acute lymphoblastic leukaemia;Acute myeloid leukaemia;Breast cancer;Breast cancer, association with;Cancer;Colorectal cancer, non-polyposis;Fanconi anaemia;Fanconi anaemia A;Head and neck squamous cell carcinoma;Immunodeficiency, common variable;Immunodeficiency, primary;Intraductal papillary mucinous neoplasm;Malignant pleural mesothelioma, asbestos predisposition;Medulloblastoma;Myelodysplastic…
GALNS	chr16	88880141	88923355	43214	16q24.3	galactosamine (N-acetyl)-6-sulfate sulfatase	GO:0005975,carbohydrate metabolic process|GO:0030203,glycosaminoglycan metabolic process|GO:0042339,keratan sulfate metabolic process|GO:0044281,small molecule metabolic process|GO:0042340,keratan sulfate catabolic process|	GO:0046872,metal ion binding|GO:0008484,sulfuric ester hydrolase activity|GO:0043890,N-acetylgalactosamine-6-sulfatase activity|GO:0003943,N-acetylgalactosamine-4-sulfatase activity|	GO:0043202,lysosomal lumen|	hsa01100,Metabolic pathways|M00079,Keratan sulfate degradation|ko04142,Lysosome|hsa04142,Lysosome|M00077,Chondroitin sulfate degradation|hsa_M00079,Keratan sulfate degradation|hsa_M00077,Chondroitin sulfate degradation|hsa00531,Glycosaminoglycan degradation|ko00531,Glycosaminoglycan degradation|	APRT and GALNS deficiency, combined;Mucopolysaccharidosis IVa;Short stature;Spondyloepiphyseal dysplasia
GAS8	chr16	90086036	90111379	25343	16q24.3	growth arrest-specific 8	GO:0034613,cellular protein localization|GO:0030317,sperm motility|GO:0008285,negative regulation of cell proliferation|	GO:0017137,Rab GTPase binding|GO:0003674,molecular_function|	GO:0009434,microtubule-based flagellum|GO:0005874,microtubule|GO:0005794,Golgi apparatus|GO:0005932,microtubule basal body|GO:0005929,cilium|		Primary ciliary dyskinesia;Primary ciliary dyskinesia with axonemal disorganisation;Sperm immotility
LINC00304	chr16	89225627	89230083	4456	16q24.3	long intergenic non-protein coding RNA 304
LOC100129697	chr16	89006444	89017932	11488	16q24.3	uncharacterized LOC100129697
LOC100287036	chr16	89387540	89391756	4216	16q24.3	uncharacterized LOC100287036
LOC100289580	chr16	88797587	88807833	10246	16q24.3	uncharacterized LOC100289580
MC1R	chr16	89984286	89987385	3099	16q24.3	melanocortin 1 receptor (alpha melanocyte stimulating hormone receptor)	GO:0045944,positive regulation of transcription from RNA polymerase II promoter|GO:0032720,negative regulation of tumor necrosis factor production|GO:0007243,intracellular protein kinase cascade|GO:0051897,positive regulation of protein kinase B signaling cascade|GO:0009650,UV protection|GO:0070914,UV-damage excision repair|GO:0090037,positive regulation of protein kinase C signaling cascade|GO:0…	GO:0004980,melanocyte-stimulating hormone receptor activity|GO:0005515,protein binding|GO:0031625,ubiquitin protein ligase binding|GO:0008528,G-protein coupled peptide receptor activity|GO:0004977,melanocortin receptor activity|	GO:0005887,integral to plasma membrane|GO:0005737,cytoplasm|GO:0015630,microtubule cytoskeleton|GO:0005886,plasma membrane|	REACT_17004,Chaperonin-mediated protein folding|hsa04916,Melanogenesis|REACT_111102,Signal Transduction|REACT_17029,Cooperation of Prefoldin and TriC/CCT in actin and tubulin folding|REACT_14819,Peptide ligand-binding receptors|WP24,Peptide GPCRs|WP455,GPCRs, Class A Rhodopsin-like|REACT_16967,Post-chaperonin tubulin folding pathway|WP410,Diurnally regulated genes with circadian orthologs|hsa0408…	Basal cell carcinoma;Ephelides, increased risk, association with;Fair hair, association with;Impaired activity;Melanoma;Obesity;Pancreatic cancer;Red hair, increased risk;Reduced cell surface expression;Skin and hair hypopigmentation;UV-induced skin damage, vulnerability to
MVD	chr16	88718347	88729499	11152	16q24.3	mevalonate (diphospho) decarboxylase	GO:0019287,isopentenyl diphosphate biosynthetic process, mevalonate pathway|GO:0042493,response to drug|GO:0044281,small molecule metabolic process|GO:0008299,isoprenoid biosynthetic process|GO:0008284,positive regulation of cell proliferation|GO:0006695,cholesterol biosynthetic process|	GO:0030544,Hsp70 protein binding|GO:0042803,protein homodimerization activity|GO:0004163,diphosphomevalonate decarboxylase activity|GO:0005524,ATP binding|	GO:0005777,peroxisome|GO:0005829,cytosol|	hsa01100,Metabolic pathways|REACT_9405,Cholesterol biosynthesis|M00095,C5 isoprenoid biosynthesis, mevalonate pathway|META_PWY66-5,superpathway of cholesterol biosynthesis|WP197,Cholesterol Biosynthesis|META_PWY-922,mevalonate pathway I|hsa_M00095,C5 isoprenoid biosynthesis, mevalonate pathway|ko00900,Terpenoid backbone biosynthesis|REACT_22258,Metabolism of lipids and lipoproteins|hsa00900,Terpe…	Disseminated superficial actinic porokeratosis;Disseminated superficial porokeratosis;Fetal alcohol syndrome, predisposition to;Porokeratosis;Porokeratosis, linear
PABPN1L	chr16	88929747	88933068	3321	16q24.3	poly(A) binding protein, nuclear 1-like (cytoplasmic)		GO:0000166,nucleotide binding|GO:0003723,RNA binding|	GO:0005737,cytoplasm|	hsa05164,Influenza A|ko05164,Influenza A|hsa03015,mRNA surveillance pathway|ko03015,mRNA surveillance pathway|
PIEZO1	chr16	88781745	88851628	69883	16q24.3	piezo-type mechanosensitive ion channel component 1	GO:0006812,cation transport|GO:0033625,positive regulation of integrin activation|GO:0042391,regulation of membrane potential|GO:0050982,detection of mechanical stimulus|GO:0033634,positive regulation of cell-cell adhesion mediated by integrin|	GO:0008381,mechanically-gated ion channel activity|GO:0005261,cation channel activity|	GO:0005789,endoplasmic reticulum membrane|GO:0005783,endoplasmic reticulum|GO:0033116,endoplasmic reticulum-Golgi intermediate compartment membrane|GO:0016021,integral to membrane|GO:0005886,plasma membrane|		Abnormality of blood and blood-forming tissues;Bone marrow failure;Colorectal adenomatous polyposis;Hydrops fetalis;Hydrops fetalis, nonimmune;Hydrops fetalis, polyhydramnios and increased nuchal translucency;Immunodeficiency, primary;Increased nuchal translucency and hydrops fetalis;Lymphatic dysplasia;Lymphatic dysplasia with non-immune hydrops fetalis;Non-immune hydrops;Overhydrated stomatocyt…
PRDM7	chr16	90122973	90142338	19365	16q24.3	PR domain containing 7	GO:0006355,regulation of transcription, DNA-dependent|	GO:0003676,nucleic acid binding|GO:0018024,histone-lysine N-methyltransferase activity|	GO:0005694,chromosome|GO:0005634,nucleus|		Autism spectrum disorder
RNF166	chr16	88762908	88772816	9908	16q24.3	ring finger protein 166		GO:0008270,zinc ion binding|	GO:0005622,intracellular|
SLC22A31	chr16	89262168	89266945	4777	16q24.3	solute carrier family 22, member 31	GO:0006811,ion transport|	GO:0022857,transmembrane transporter activity|	GO:0016021,integral to membrane|
SNAI3	chr16	88744095	88752915	8820	16q24.3	snail homolog 3 (Drosophila)	GO:0006351,transcription, DNA-dependent|	GO:0008270,zinc ion binding|GO:0003700,sequence-specific DNA binding transcription factor activity|GO:0005507,copper ion binding|GO:0003677,DNA binding|	GO:0005667,transcription factor complex|		Bicuspid aortic valve
SNORD68	chr16	89627837	89627909	72	16q24.3	small nucleolar RNA, C/D box 68
SPATA2L	chr16	89762764	89768113	5349	16q24.3	spermatogenesis associated 2-like
SPG7	chr16	89574795	89624176	49381	16q24.3	spastic paraplegia 7 (pure and complicated autosomal recessive)	GO:0030163,protein catabolic process|GO:0007005,mitochondrion organization|GO:0007399,nervous system development|GO:0008219,cell death|GO:0006508,proteolysis|GO:0008089,anterograde axon cargo transport|	GO:0017111,nucleoside-triphosphatase activity|GO:0008270,zinc ion binding|GO:0008233,peptidase activity|GO:0005515,protein binding|GO:0004222,metalloendopeptidase activity|GO:0051082,unfolded protein binding|GO:0005524,ATP binding|	GO:0005739,mitochondrion|GO:0016021,integral to membrane|GO:0031966,mitochondrial membrane|		Amyotrophic lateral sclerosis;Ataxia;Cerebellar ataxia;Cerebellar ataxia (metabolic presentation);Cerebellar ataxia with spasticity;Cerebellar ataxia with spasticity & waddling gait;Cerebellar ataxia, adult-onset;Intellectual disability;Primary lateral sclerosis;Progressive external ophthalmoplegia;Spastic ataxia;Spastic ataxia (cellebellar and pyramidal signs);Spastic ataxia and syndromic parkin…
TCF25	chr16	89939999	89977787	37788	16q24.3	transcription factor 25 (basic helix-loop-helix)	GO:0006351,transcription, DNA-dependent|GO:0000122,negative regulation of transcription from RNA polymerase II promoter|GO:0007507,heart development|	GO:0003700,sequence-specific DNA binding transcription factor activity|GO:0005515,protein binding|GO:0003677,DNA binding|	GO:0005739,mitochondrion|GO:0005730,nucleolus|GO:0005737,cytoplasm|GO:0005634,nucleus|
TRAPPC2L	chr16	88923534	88929086	5552	16q24.3	trafficking protein particle complex 2-like	GO:0006888,ER to Golgi vesicle-mediated transport|		GO:0048471,perinuclear region of cytoplasm|GO:0005783,endoplasmic reticulum|GO:0005737,cytoplasm|GO:0005794,Golgi apparatus|		Neurodevelopmental delay, febrile illness-induced encephalopathy and rhabdomyolysis
TUBB3	chr16	89989749	90002505	12756	16q24.3	tubulin, beta 3 class III	GO:0006457,protein folding|GO:0007411,axon guidance|GO:0007067,mitosis|GO:0051258,protein polymerization|GO:0044267,cellular protein metabolic process|GO:0051084,'de novo' posttranslational protein folding|GO:0007018,microtubule-based movement|	GO:0005525,GTP binding|GO:0005198,structural molecule activity|GO:0042277,peptide binding|GO:0003924,GTPase activity|	GO:0005737,cytoplasm|GO:0015630,microtubule cytoskeleton|GO:0005874,microtubule|GO:0030424,axon|GO:0005886,plasma membrane|	ko05130,Pathogenic Escherichia coli infection|REACT_17004,Chaperonin-mediated protein folding|REACT_17029,Cooperation of Prefoldin and TriC/CCT in actin and tubulin folding|REACT_111102,Signal Transduction|REACT_14819,Peptide ligand-binding receptors|WP455,GPCRs, Class A Rhodopsin-like|WP24,Peptide GPCRs|REACT_16967,Post-chaperonin tubulin folding pathway|WP410,Diurnally regulated genes with circ…	Cerebellar dysplasia;Congenital fibrosis of the extraocular muscles 3;Congenital fibrosis of the extraocular muscles 3 & cortical development malformations;Cortical development malformations and neuronal migration defects;Cortical dysplasia;Cortical dysplasia, complex, with other brain malformations;Developmental delay;Developmental delay and mild facial dysmorphology;Epilepsy, childhood-onset;In…
ZNF276	chr16	89787944	89807332	19388	16q24.3	zinc finger protein 276	GO:0006351,transcription, DNA-dependent|GO:0006355,regulation of transcription, DNA-dependent|	GO:0008270,zinc ion binding|GO:0003677,DNA binding|	GO:0005634,nucleus|		Autism spectrum disorder
ZNF778	chr16	89284110	89303479	19369	16q24.3	zinc finger protein 778	GO:0006351,transcription, DNA-dependent|GO:0006355,regulation of transcription, DNA-dependent|	GO:0008270,zinc ion binding|GO:0003677,DNA binding|	GO:0005634,nucleus|		Autism and variable cognitive impairment
ABCA17P	chr16	2390922	2476700	85778	16p13.3	ATP-binding cassette, sub-family A (ABC1), member 17, pseudogene
ABCA3	chr16	2325881	2390729	64848	16p13.3	ATP-binding cassette, sub-family A (ABC1), member 3	GO:0042493,response to drug|GO:0006810,transport|GO:0055085,transmembrane transport|	GO:0042626,ATPase activity, coupled to transmembrane movement of substances|GO:0005215,transporter activity|GO:0005524,ATP binding|	GO:0097233,alveolar lamellar body membrane|GO:0097208,alveolar lamellar body|GO:0016021,integral to membrane|GO:0016020,membrane|GO:0005886,plasma membrane|	REACT_15480,ABC-family proteins mediated transport|hsa02010,ABC transporters|ko02010,ABC transporters|REACT_15518,Transmembrane transport of small molecules|REACT_111158,ABCA transporters in lipid homeostasis|	ABCA3 deficiency;Autism;Cataract-microcornea syndrome;Chronic lung disease;Chronic respiratory insufficiency;Combined pulmonary fibrosis and emphysaema syndrome;Diffuse parenchymal lung disease;Fatal surfactant deficiency;Lung disease;Lung disease modifier association with SFTPC mutation;Lung disease, diffuse;Lung disease, interstitial;Lung disease, modifier of;Neonatal respiratory distress;Neona…
ADCY9	chr16	4012654	4166443	153789	16p13.3	adenylate cyclase 9	GO:0007268,synaptic transmission|GO:0071377,cellular response to glucagon stimulus|GO:0007173,epidermal growth factor receptor signaling pathway|GO:0034199,activation of protein kinase A activity|GO:0035556,intracellular signal transduction|GO:0007202,activation of phospholipase C activity|GO:0006833,water transport|GO:0008543,fibroblast growth factor receptor signaling pathway|GO:0055085,transme…	GO:0046872,metal ion binding|GO:0004016,adenylate cyclase activity|GO:0005524,ATP binding|	GO:0005887,integral to plasma membrane|GO:0005886,plasma membrane|GO:0005622,intracellular|	hsa04916,Melanogenesis|hsa04972,Pancreatic secretion|hsa04727,GABAergic synapse|endothelinpathway,Endothelins|hsa04270,Vascular smooth muscle contraction|REACT_15426,PLC beta mediated events|ko04270,Vascular smooth muscle contraction|ko04961,Endocrine and other factor-regulated calcium reabsorption|hsa04540,Gap junction|REACT_111064,DAG and IP3 signaling|REACT_1946,PKA activation in glucagon sign…	Autism spectrum disorder;Body mass index, association with;Lower activity;Schizophrenia
ALG1	chr16	5121843	5137380	15537	16p13.3	asparagine-linked glycosylation 1, beta-1,4-mannosyltransferase homolog (S. cerevisiae)	GO:0006486,protein glycosylation|GO:0044267,cellular protein metabolic process|GO:0006488,dolichol-linked oligosaccharide biosynthetic process|GO:0009103,lipopolysaccharide biosynthetic process|GO:0043687,post-translational protein modification|GO:0018279,protein N-linked glycosylation via asparagine|	GO:0000030,mannosyltransferase activity|GO:0004578,chitobiosyldiphosphodolichol beta-mannosyltransferase activity|	GO:0005789,endoplasmic reticulum membrane|GO:0005783,endoplasmic reticulum|GO:0016021,integral to membrane|	ko00510,N-Glycan biosynthesis|REACT_22433,Biosynthesis of the N-glycan precursor (dolichol lipid-linked oligosaccharide, LLO) and transfer to a nascent protein|hsa01100,Metabolic pathways|M00055,N-glycan precursor biosynthesis|REACT_22426,Asparagine N-linked glycosylation|REACT_17015,Metabolism of proteins|REACT_22161,Post-translational protein modification|hsa_M00055,N-glycan precursor biosynthe…	Congenital disorder of glycosylation;Congenital disorder of glycosylation 1k;Epilepsy of infancy with migrating focal seizures;Nephrotic syndrome, steroid resistant
AMDHD2	chr16	2570371	2581418	11047	16p13.3	amidohydrolase domain containing 2	GO:0019262,N-acetylneuraminate catabolic process|GO:0005975,carbohydrate metabolic process|GO:0006044,N-acetylglucosamine metabolic process|	GO:0046872,metal ion binding|GO:0008448,N-acetylglucosamine-6-phosphate deacetylase activity|		ko00520,Amino sugar and nucleotide sugar metabolism|hsa00520,Amino sugar and nucleotide sugar metabolism|HUMAN_GLUAMCAT-PWY,N-acetylglucosamine degradation|HUMAN_GLCMANNANAUT-PWY,superpathway of N-acetylglucosamine, N-acetylmannosamine and N-acetylneuraminate degradation|HUMAN_P441-PWY,superpathway of N-acetylneuraminate degradation|
ANKS3	chr16	4746511	4784272	37761	16p13.3	ankyrin repeat and sterile alpha motif domain containing 3					Autism spectrum disorder;HDL-C levels, association with;Laterality defect
ARHGDIG	chr16	330590	333010	2420	16p13.3	Rho GDP dissociation inhibitor (GDI) gamma	GO:0007266,Rho protein signal transduction|GO:0007162,negative regulation of cell adhesion|GO:0007264,small GTPase mediated signal transduction|GO:0032880,regulation of protein localization|GO:0051056,regulation of small GTPase mediated signal transduction|	GO:0005096,GTPase activator activity|GO:0005094,Rho GDP-dissociation inhibitor activity|	GO:0016023,cytoplasmic membrane-bounded vesicle|GO:0005829,cytosol|	WP524,G13 Signaling Pathway|REACT_11051,Rho GTPase cycle|rhoa_reg_pathway,Regulation of RhoA activity|REACT_111102,Signal Transduction|REACT_11044,Signaling by Rho GTPases|
ATP6V0C	chr16	2563726	2570224	6498	16p13.3	ATPase, H+ transporting, lysosomal 16kDa, V0 subunit c	GO:0033572,transferrin transport|GO:0019048,virus-host interaction|GO:0055085,transmembrane transport|GO:0051701,interaction with host|GO:0006879,cellular iron ion homeostasis|GO:0090382,phagosome maturation|GO:0015991,ATP hydrolysis coupled proton transport|GO:0008286,insulin receptor signaling pathway|GO:0015992,proton transport|	GO:0046933,hydrogen ion transporting ATP synthase activity, rotational mechanism|GO:0046961,proton-transporting ATPase activity, rotational mechanism|GO:0005515,protein binding|GO:0031625,ubiquitin protein ligase binding|	GO:0030670,phagocytic vesicle membrane|GO:0033179,proton-transporting V-type ATPase, V0 domain|GO:0016021,integral to membrane|GO:0005774,vacuolar membrane|GO:0010008,endosome membrane|	hsa05110,Vibrio cholerae infection|REACT_25060,Iron uptake and transport|hsa04721,Synaptic vesicle cycle|REACT_15518,Transmembrane transport of small molecules|REACT_111102,Signal Transduction|ko04966,Collecting duct acid secretion|M00160,V-type ATPase, eukaryotes|ko04721,Synaptic vesicle cycle|hsa05323,Rheumatoid arthritis|hsa04142,Lysosome|REACT_1109,Insulin receptor recycling|hsa_M00160,V-type…	Dravet syndrome
AXIN1	chr16	337439	402723	65284	16p13.3	axin 1	GO:0051260,protein homooligomerization|GO:0031122,cytoplasmic microtubule organization|GO:0071407,cellular response to organic cyclic compound|GO:0045893,positive regulation of transcription, DNA-dependent|GO:0060070,canonical Wnt receptor signaling pathway|GO:0043623,cellular protein complex assembly|GO:0051443,positive regulation of ubiquitin-protein ligase activity|GO:0021881,Wnt receptor sign…	GO:0042803,protein homodimerization activity|GO:0032947,protein complex scaffold|GO:0019901,protein kinase binding|GO:0005515,protein binding|GO:0070412,R-SMAD binding|GO:0004871,signal transducer activity|GO:0005096,GTPase activator activity|GO:0008013,beta-catenin binding|GO:0019899,enzyme binding|GO:0031625,ubiquitin protein ligase binding|GO:0070016,armadillo repeat domain binding|GO:0042802,…	GO:0016328,lateral plasma membrane|GO:0005938,cell cortex|GO:0031410,cytoplasmic vesicle|GO:0005737,cytoplasm|GO:0005634,nucleus|GO:0030877,beta-catenin destruction complex|GO:0005829,cytosol|GO:0005886,plasma membrane|GO:0048471,perinuclear region of cytoplasm|GO:0005881,cytoplasmic microtubule|GO:0014069,postsynaptic density|GO:0016023,cytoplasmic membrane-bounded vesicle|GO:0071944,cell periph…	hsa05217,Basal cell carcinoma|REACT_11045,Signaling by Wnt|WP710,DNA damage response (only ATM dependent)|WP363,Wnt Signaling Pathway NetPath|REACT_111102,Signal Transduction|WP428,Wnt Signaling Pathway|ko05213,Endometrial cancer|REACT_11065,Beta-catenin phosphorylation cascade|WP399,Wnt Signaling Pathway and Pluripotency|ncadherinpathway,N-cadherin signaling events|hsa04310,Wnt signaling pathway…	Alzheimer disease, late-onset;Bicuspid aortic valve;Breast cancer, non-BRCA1/BRCA2 related;Cardiomyopathy, arrhythmogenic;Colorectal adenoma;Colorectal cancer;Craniosynostosis, nonsyndromic;Pituitary stalk interruption syndrome
BAIAP3	chr16	1383645	1399440	15795	16p13.3	BAI1-associated protein 3	GO:0007186,G-protein coupled receptor signaling pathway|GO:0007269,neurotransmitter secretion|	GO:0008022,protein C-terminus binding|		ko05202,Transcriptional misregulation in cancers|hsa05202,Transcriptional misregulation in cancers|	Obesity, extreme
C1QTNF8	chr16	1138225	1146244	8019	16p13.3	C1q and tumor necrosis factor related protein 8			GO:0005581,collagen|
CACNA1H	chr16	1203240	1271772	68532	16p13.3	calcium channel, voltage-dependent, T type, alpha 1H subunit	GO:0007517,muscle organ development|GO:2000344,positive regulation of acrosome reaction|GO:0070509,calcium ion import|GO:0032870,cellular response to hormone stimulus|GO:0007411,axon guidance|GO:0042391,regulation of membrane potential|GO:0006810,transport|GO:0032342,aldosterone biosynthetic process|GO:0035865,cellular response to potassium ion|GO:0006936,muscle contraction|GO:0007520,myoblast fu…	GO:0046872,metal ion binding|GO:0097110,scaffold protein binding|GO:0008332,low voltage-gated calcium channel activity|	GO:0005891,voltage-gated calcium channel complex|GO:0016021,integral to membrane|	REACT_18266,Axon guidance|REACT_18334,NCAM signaling for neurite out-growth|REACT_18312,NCAM1 interactions|ko04010,MAPK signaling pathway|ko04020,Calcium signaling pathway|hsa04020,Calcium signaling pathway|REACT_111045,Developmental Biology|hsa04010,MAPK signaling pathway|	Adenoma, aldosterone-producing;Aldosteronism, primary;Aldosteronism, primary, early-onset;Altered channel function;Amyotrophic lateral sclerosis;Amyotrophic lateral sclerosis, modifier of;Amyotrophy, infantile-onset;Atrioventricular canal defects & Neurodevelopmental disorder;Autism spectrum disorder;Developmental disorder;Epilepsy;Epilepsy and autism spectrum disorder;Epilepsy with auditory feat…
CASKIN1	chr16	2227180	2246606	19426	16p13.3	CASK interacting protein 1	GO:0007165,signal transduction|	GO:0019904,protein domain specific binding|	GO:0005737,cytoplasm|
CCDC154	chr16	1484388	1494490	10102	16p13.3	coiled-coil domain containing 154
CCDC78	chr16	772581	776443	3862	16p13.3	coiled-coil domain containing 78	GO:0003009,skeletal muscle contraction|		GO:0048471,perinuclear region of cytoplasm|GO:0042383,sarcolemma|GO:0016529,sarcoplasmic reticulum|GO:0005737,cytoplasm|		Abnormality of the nervous system;Centronuclear myopathy;Congenital myopathy;Myopathy with limb-girdle weakness
CCNF	chr16	2479447	2508855	29408	16p13.3	cyclin F	GO:0016567,protein ubiquitination|GO:0007067,mitosis|GO:0031146,SCF-dependent proteasomal ubiquitin-dependent protein catabolic process|GO:0010826,negative regulation of centrosome duplication|GO:0001890,placenta development|GO:0000320,re-entry into mitotic cell cycle|GO:0051301,cell division|	GO:0005515,protein binding|	GO:0005634,nucleus|GO:0019005,SCF ubiquitin ligase complex|GO:0005814,centriole|		Amyotrophic lateral sclerosis;Frontotemporal dementia / amyotrophic lateral sclerosis
CEMP1	chr16	2580035	2581409	1374	16p13.3	cementum protein 1			GO:0005737,cytoplasm|
CHTF18	chr16	838619	848074	9455	16p13.3	CTF18, chromosome transmission fidelity factor 18 homolog (S. cerevisiae)	GO:0006260,DNA replication|GO:0007049,cell cycle|	GO:0017111,nucleoside-triphosphatase activity|GO:0005524,ATP binding|GO:0003677,DNA binding|	GO:0005737,cytoplasm|GO:0005634,nucleus|		Bipolar disorder
CLDN6	chr16	3064712	3068184	3472	16p13.3	claudin 6	GO:0016338,calcium-independent cell-cell adhesion|	GO:0005198,structural molecule activity|GO:0042802,identical protein binding|	GO:0016021,integral to membrane|GO:0005923,tight junction|GO:0005886,plasma membrane|	REACT_19331,Cell-cell junction organization|hsa04530,Tight junction||hsa05160,Hepatitis C|hsa04670,Leukocyte transendothelial migration|ko04530,Tight junction|REACT_20676,Cell junction organization|ko04670,Leukocyte transendothelial migration||REACT_19373,Tight junction interactions|ko05160,Hepatitis C|REACT_111155,Cell-Cell communication|	Hepatitis C infection, resistance to
CLDN9	chr16	3062923	3064506	1583	16p13.3	claudin 9	GO:0070830,tight junction assembly|GO:0016338,calcium-independent cell-cell adhesion|GO:0034329,cell junction assembly|GO:0045216,cell-cell junction organization|	GO:0005198,structural molecule activity|GO:0042802,identical protein binding|	GO:0016021,integral to membrane|GO:0005923,tight junction|GO:0005886,plasma membrane|	REACT_19331,Cell-cell junction organization|hsa04530,Tight junction||hsa05160,Hepatitis C|hsa04670,Leukocyte transendothelial migration|ko04530,Tight junction|REACT_20676,Cell junction organization|ko04670,Leukocyte transendothelial migration||REACT_19373,Tight junction interactions|ko05160,Hepatitis C|REACT_111155,Cell-Cell communication|	Hearing loss, non-syndromic
CLUAP1	chr16	3559893	3589051	29158	16p13.3	clusterin associated protein 1		GO:0005515,protein binding|	GO:0005634,nucleus|		Leber congenital amaurosis;Mental illness, severe;Oral-facial-digital / Joubert syndrome
CORO7	chr16	4404542	4465898	61356	16p13.3	coronin 7	GO:0030036,actin cytoskeleton organization|	GO:0051015,actin filament binding|	GO:0015629,actin cytoskeleton|GO:0000139,Golgi membrane|GO:0016023,cytoplasmic membrane-bounded vesicle|GO:0016021,integral to membrane|GO:0005829,cytosol|GO:0005794,Golgi apparatus|		Elevated waist-to-hip ratio, association with
CREBBP	chr16	3775055	3930714	155659	16p13.3	CREB binding protein	GO:0033554,cellular response to stress|GO:0042733,embryonic digit morphogenesis|GO:0016573,histone acetylation|GO:0007219,Notch signaling pathway|GO:0008283,cell proliferation|GO:0045893,positive regulation of transcription, DNA-dependent|GO:0061418,regulation of transcription from RNA polymerase II promoter in response to hypoxia|GO:0008589,regulation of smoothened signaling pathway|GO:0030718,g…	GO:0003700,sequence-specific DNA binding transcription factor activity|GO:0005515,protein binding|GO:0003713,transcription coactivator activity|GO:0016407,acetyltransferase activity|GO:0004871,signal transducer activity|GO:0003682,chromatin binding|GO:0001078,RNA polymerase II core promoter proximal region sequence-specific DNA binding transcription factor activity involved in negative regulation…	GO:0016604,nuclear body|GO:0005667,transcription factor complex|GO:0005737,cytoplasm|GO:0005634,nucleus|GO:0000940,condensed chromosome outer kinetochore|GO:0000123,histone acetyltransferase complex|GO:0005654,nucleoplasm|GO:0000790,nuclear chromatin|	ifngpathway,IFN-gamma pathway|hsa04916,Melanogenesis|il12_stat4pathway,IL12 signaling mediated by STAT4|hsa05211,Renal cell carcinoma|ko05215,Prostate cancer|cmyb_pathway,C-MYB transcription factor network|e2f_pathway,E2F transcription factor network|p53regulationpathway,p53 pathway|nfat_3pathway,Role of Calcineurin-dependent NFAT signaling in lymphocytes|hsa04310,Wnt signaling pathway|hsa04520,A…	46,XY disorder of sex development;Abnormality of the nervous system;Acute lymphoblastic leukaemia;Autism spectrum disorder;Autistic behaviour;Characteristic facial morphology, intellectual disability and short stature;Congenital heart defect and multiple congenital anomalies;Congenital heart disease;Developmental delay;Developmental delay, growth retardation and microcephaly;Developmental delay, …
DDX11L10	chr16	61554	64090	2536	16p13.3	DEAD/H (Asp-Glu-Ala-Asp/His) box polypeptide 11 like 10
DECR2	chr16	451884	462482	10598	16p13.3	2,4-dienoyl CoA reductase 2, peroxisomal	GO:0006636,unsaturated fatty acid biosynthetic process|	GO:0019166,trans-2-enoyl-CoA reductase (NADPH) activity|GO:0000166,nucleotide binding|GO:0005102,receptor binding|GO:0008670,2,4-dienoyl-CoA reductase (NADPH) activity|	GO:0005777,peroxisome|	ko04146,Peroxisome|HUMAN_PWY-5138,fatty acid beta-oxidation IV (unsaturated, even number)|hsa04146,Peroxisome|
DNAJA3	chr16	4475805	4506775	30970	16p13.3	DnaJ (Hsp40) homolog, subfamily A, member 3	GO:0033077,T cell differentiation in thymus|GO:0006469,negative regulation of protein kinase activity|GO:0006457,protein folding|GO:0032088,negative regulation of NF-kappaB transcription factor activity|GO:0042102,positive regulation of T cell proliferation|GO:0034341,response to interferon-gamma|GO:0043154,negative regulation of cysteine-type endopeptidase activity involved in apoptotic process|…	GO:0031072,heat shock protein binding|GO:0030971,receptor tyrosine kinase binding|GO:0046872,metal ion binding|GO:0019901,protein kinase binding|GO:0005515,protein binding|GO:0005524,ATP binding|GO:0051059,NF-kappaB binding|GO:0008134,transcription factor binding|GO:0051082,unfolded protein binding|GO:0005083,small GTPase regulator activity|GO:0005133,interferon-gamma receptor binding|	GO:0031594,neuromuscular junction|GO:0008385,IkappaB kinase complex|GO:0005737,cytoplasm|GO:0005634,nucleus|GO:0005829,cytosol|GO:0045211,postsynaptic membrane|GO:0033256,I-kappaB/NF-kappaB complex|GO:0030054,cell junction|GO:0042645,mitochondrial nucleoid|GO:0005884,actin filament|GO:0005759,mitochondrial matrix|GO:0019897,extrinsic to plasma membrane|	trkrpathway,Neurotrophic factor-mediated Trk receptor signaling|	Developmental delay and polyneuropathy
DNASE1	chr16	3702939	3708096	5157	16p13.3	deoxyribonuclease I	GO:0006915,apoptotic process|GO:0006308,DNA catabolic process|	GO:0005515,protein binding|GO:0004530,deoxyribonuclease I activity|GO:0003779,actin binding|	GO:0005576,extracellular region|GO:0005635,nuclear envelope|		Autism spectrum disorder;Autoimmune thyroid disease;DNAase deficiency;Elevated DNase activity;Increased activity;Reduced DNase activity;Systemic lupus erythematosus;Systemic lupus erythematosus, association with
DNASE1L2	chr16	2286444	2288712	2268	16p13.3	deoxyribonuclease I-like 2	GO:0006259,DNA metabolic process|GO:0006308,DNA catabolic process|	GO:0016888,endodeoxyribonuclease activity, producing 5'-phosphomonoesters|GO:0005509,calcium ion binding|GO:0004536,deoxyribonuclease activity|GO:0003677,DNA binding|	GO:0005576,extracellular region|		Abolished enzyme activity;Increased enzyme activity;Reduced enzyme activity;Schizophrenia
E4F1	chr16	2273591	2285743	12152	16p13.3	E4F transcription factor 1	GO:0019048,virus-host interaction|GO:0009790,embryo development|GO:0007067,mitosis|GO:0008283,cell proliferation|GO:0006260,DNA replication|GO:0010564,regulation of cell cycle process|GO:0051301,cell division|GO:0000122,negative regulation of transcription from RNA polymerase II promoter|GO:0006351,transcription, DNA-dependent|GO:0040008,regulation of growth|GO:0009794,regulation of mitotic cell …	GO:0003700,sequence-specific DNA binding transcription factor activity|GO:0005515,protein binding|GO:0003713,transcription coactivator activity|GO:0008270,zinc ion binding|GO:0003714,transcription corepressor activity|GO:0016874,ligase activity|GO:0035497,cAMP response element binding|GO:0003677,DNA binding|	GO:0005819,spindle|GO:0005737,cytoplasm|GO:0005654,nucleoplasm|	p53regulationpathway,p53 pathway|
ECI1	chr16	2289403	2301588	12185	16p13.3	enoyl-CoA delta isomerase 1	GO:0006635,fatty acid beta-oxidation|GO:0044255,cellular lipid metabolic process|GO:0044281,small molecule metabolic process|	GO:0042802,identical protein binding|GO:0016860,intramolecular oxidoreductase activity|GO:0004165,dodecenoyl-CoA delta-isomerase activity|	GO:0005759,mitochondrial matrix|GO:0005743,mitochondrial inner membrane|	REACT_160,mitochondrial fatty acid beta-oxidation of unsaturated fatty acids|hsa00071,Fatty acid metabolism|REACT_1473,Mitochondrial Fatty Acid Beta-Oxidation|REACT_22279,Fatty acid, triacylglycerol, and ketone body metabolism|WP368,Mitochondrial LC-Fatty Acid Beta-Oxidation|ko00071,Fatty acid metabolism|REACT_22258,Metabolism of lipids and lipoproteins|WP143,Fatty Acid Beta Oxidation|	Complex I deficiency;Motor delay, intellectual disability, learning disability, hypertonia
EME2	chr16	1823228	1826239	3011	16p13.3	essential meiotic endonuclease 1 homolog 2 (S. pombe)	GO:0006310,DNA recombination|GO:0006281,DNA repair|	GO:0004519,endonuclease activity|GO:0003677,DNA binding|	GO:0005634,nucleus|	hsa03460,Fanconi anemia pathway|ko03460,Fanconi anemia pathway|	Autism spectrum disorder;Breast cancer
ERVK13-1	chr16	2708389	2723440	15051	16p13.3	endogenous retrovirus group K13, member 1		GO:0005198,structural molecule activity|	GO:0016021,integral to membrane|GO:0019031,viral envelope|GO:0005886,plasma membrane|
FAHD1	chr16	1877224	1890203	12979	16p13.3	fumarylacetoacetate hydrolase domain containing 1		GO:0046872,metal ion binding|GO:0047621,acylpyruvate hydrolase activity|GO:0034545,fumarylpyruvate hydrolase activity|GO:0018773,acetylpyruvate hydrolase activity|	GO:0005739,mitochondrion|GO:0005829,cytosol|		Autism
FBXL16	chr16	742499	755801	13302	16p13.3	F-box and leucine-rich repeat protein 16					Autism spectrum disorder
FLJ42627	chr16	2688982	2696130	7148	16p13.3	uncharacterized LOC645644
FLYWCH1	chr16	2961979	3001209	39230	16p13.3	FLYWCH-type zinc finger 1		GO:0046872,metal ion binding|GO:0003677,DNA binding|	GO:0005730,nucleolus|GO:0005737,cytoplasm|GO:0005634,nucleus|		Mitral valve prolapse
FLYWCH2	chr16	2933195	2949383	16188	16p13.3	FLYWCH family member 2	GO:0008150,biological_process|	GO:0003674,molecular_function|	GO:0005575,cellular_component|
GLIS2	chr16	4364761	4389598	24837	16p13.3	GLIS family zinc finger 2	GO:0045944,positive regulation of transcription from RNA polymerase II promoter|GO:0045893,positive regulation of transcription, DNA-dependent|GO:0000122,negative regulation of transcription from RNA polymerase II promoter|GO:0007399,nervous system development|GO:0043433,negative regulation of sequence-specific DNA binding transcription factor activity|GO:0045879,negative regulation of smoothened…	GO:0008270,zinc ion binding|GO:0044212,transcription regulatory region DNA binding|GO:0001077,RNA polymerase II core promoter proximal region sequence-specific DNA binding transcription factor activity involved in positive regulation of transcription|	GO:0005737,cytoplasm|GO:0005634,nucleus|GO:0016607,nuclear speck|		Nephronophthisis;Nephronophthisis-related ciliopathy
GLYR1	chr16	4853203	4897303	44100	16p13.3	glyoxylate reductase 1 homolog (Arabidopsis)	GO:0006098,pentose-phosphate shunt|	GO:0035064,methylated histone residue binding|GO:0004616,phosphogluconate dehydrogenase (decarboxylating) activity|GO:0000166,nucleotide binding|GO:0050662,coenzyme binding|GO:0003677,DNA binding|	GO:0005634,nucleus|		Congenital heart disease
GNG13	chr16	848040	850734	2694	16p13.3	guanine nucleotide binding protein (G protein), gamma 13	GO:0071377,cellular response to glucagon stimulus|GO:0050909,sensory perception of taste|GO:0006112,energy reserve metabolic process|GO:0044281,small molecule metabolic process|GO:0007200,phospholipase C-activating G-protein coupled receptor signaling pathway|	GO:0004871,signal transducer activity|	GO:0005886,plasma membrane|GO:0005834,heterotrimeric G-protein complex|	REACT_20524,Signal amplification|REACT_1505,Integration of energy metabolism|REACT_13685,Neuronal System|REACT_21312,Activation of Kainate Receptors upon glutamate binding|REACT_19140,ADP signalling through P2Y purinoceptor 1|hsa04062,Chemokine signaling pathway|REACT_23946,Prostacyclin signalling through prostacyclin receptor|REACT_15457,G-protein activation|hsa04727,GABAergic synapse|REACT_1840…
GNPTG	chr16	1401931	1414114	12183	16p13.3	N-acetylglucosamine-1-phosphate transferase, gamma subunit			GO:0005576,extracellular region|GO:0005794,Golgi apparatus|	hsa04142,Lysosome|ko04142,Lysosome|	Autism spectrum disorder;Mucolipidosis;Mucolipidosis III;Mucolipidosis III gamma;Mucolipidosis IIIc;Retinitis pigmentosa and spondylo-epiphyseal dysplasia;Scleroderma-like disease;Stuttering
HAGH	chr16	1859098	1877195	18097	16p13.3	hydroxyacylglutathione hydrolase	GO:0005975,carbohydrate metabolic process|GO:0006750,glutathione biosynthetic process|	GO:0008270,zinc ion binding|GO:0004416,hydroxyacylglutathione hydrolase activity|	GO:0005737,cytoplasm|GO:0005759,mitochondrial matrix|	ko00620,Pyruvate metabolism|hsa00620,Pyruvate metabolism|
HAGHL	chr16	777105	779715	2610	16p13.3	hydroxyacylglutathione hydrolase-like	GO:0006750,glutathione biosynthetic process|	GO:0008270,zinc ion binding|GO:0004416,hydroxyacylglutathione hydrolase activity|		ko00620,Pyruvate metabolism|HUMAN_METHGLYUT-PWY,superpathway of methylglyoxal degradation|HUMAN_PWY-5386,methylglyoxal degradation I|hsa00620,Pyruvate metabolism|
HBA1	chr16	226678	227521	843	16p13.3	hemoglobin, alpha 1					Alpha Thalassaemia;Anaemia;Haemoglobin H disease;Haemoglobin variant;Haemolytic anaemia;Microcytic hypochromic anaemia;Microcytosis;Reduced oxygen affinity;Thalassaemia alpha / HbH disease
HBA2	chr16	222874	223709	835	16p13.3	hemoglobin, alpha 2	GO:0015701,bicarbonate transport|GO:0015671,oxygen transport|GO:0042542,response to hydrogen peroxide|GO:0044281,small molecule metabolic process|GO:0051291,protein heterooligomerization|GO:0042744,hydrogen peroxide catabolic process|GO:0010942,positive regulation of cell death|	GO:0020037,heme binding|GO:0019825,oxygen binding|GO:0005515,protein binding|GO:0005506,iron ion binding|GO:0031720,haptoglobin binding|GO:0005344,oxygen transporter activity|GO:0004601,peroxidase activity|	GO:0022627,cytosolic small ribosomal subunit|GO:0031838,haptoglobin-hemoglobin complex|GO:0005833,hemoglobin complex|GO:0005829,cytosol|	ko05143,African trypanosomiasis|WP15,Selenium Pathway|ko05144,Malaria|hsa05144,Malaria|hsa05143,African trypanosomiasis|	Abnormality of the ear;Alpha Thalassaemia;Alpha thalassaemia intermedia;Anaemia;Anaemia with hypochromia & microcytosis;Anaemia, hypochromic microcytic;Beta thalassaemia intermedia;Decreased alpha-globin expression;Dyspnea and low O2 saturation;Erythrocytosis;Haemoglobin H disease;Haemoglobin variant;Haemoglobinopathy, beta;Haemolytic anaemia;Methemoglobinaemia and cyanosis in the newborn;Microcy…
HBM	chr16	215976	216763	787	16p13.3	hemoglobin, mu		GO:0020037,heme binding|GO:0019825,oxygen binding|GO:0005506,iron ion binding|GO:0005344,oxygen transporter activity|	GO:0005833,hemoglobin complex|		Alpha Thalassaemia
HBQ1	chr16	230457	231178	721	16p13.3	hemoglobin, theta 1	GO:0015671,oxygen transport|	GO:0020037,heme binding|GO:0019825,oxygen binding|GO:0005506,iron ion binding|GO:0005344,oxygen transporter activity|	GO:0005833,hemoglobin complex|
HBZ	chr16	202642	204502	1860	16p13.3	hemoglobin, zeta	GO:0000122,negative regulation of transcription from RNA polymerase II promoter|GO:0043249,erythrocyte maturation|	GO:0020037,heme binding|GO:0019825,oxygen binding|GO:0005506,iron ion binding|GO:0005344,oxygen transporter activity|	GO:0005833,hemoglobin complex|
HCFC1R1	chr16	3072620	3074287	1667	16p13.3	host cell factor C1 regulator 1 (XPO1 dependent)			GO:0005737,cytoplasm|GO:0005634,nucleus|
HMOX2	chr16	4526340	4560348	34008	16p13.3	heme oxygenase (decycling) 2	GO:0055085,transmembrane transport|GO:0006778,porphyrin-containing compound metabolic process|GO:0006879,cellular iron ion homeostasis|GO:0001666,response to hypoxia|GO:0044281,small molecule metabolic process|GO:0006788,heme oxidation|GO:0042167,heme catabolic process|GO:0006979,response to oxidative stress|	GO:0046872,metal ion binding|GO:0005515,protein binding|GO:0004392,heme oxygenase (decyclizing) activity|	GO:0005789,endoplasmic reticulum membrane|GO:0005886,plasma membrane|	hsa00860,Porphyrin and chlorophyll metabolism|REACT_25060,Iron uptake and transport|REACT_111217,Metabolism|REACT_15518,Transmembrane transport of small molecules|ko04978,Mineral absorption|ko00860,Porphyrin and chlorophyll metabolism|REACT_22297,Heme degradation|REACT_9431,Metabolism of porphyrins|hsa04978,Mineral absorption|	Lower haemoglobin levels, association with;Parkinson disease, association with
HS3ST6	chr16	1961475	1968416	6941	16p13.3	heparan sulfate (glucosamine) 3-O-sulfotransferase 6	GO:0005975,carbohydrate metabolic process|GO:0030203,glycosaminoglycan metabolic process|GO:0044281,small molecule metabolic process|GO:0006024,glycosaminoglycan biosynthetic process|	GO:0008467,[heparan sulfate]-glucosamine 3-sulfotransferase 1 activity|	GO:0000139,Golgi membrane|GO:0016021,integral to membrane|
IFT140	chr16	1560427	1662073	101646	16p13.3	intraflagellar transport 140 homolog (Chlamydomonas)	GO:0042384,cilium assembly|		GO:0035085,cilium axoneme|GO:0032391,photoreceptor connecting cilium|GO:0036064,cilium basal body|		Asphyxiating thoracic dystrophy;Atrioventricular septum defect;Congenital heart disease;Craniosynostosis;Jeune asphyxiating thoracic dystrophy;Leber congenital amaurosis;Left ventricular obstruction;Mainzer-Saldino syndrome;Mainzer-Saldino syndrome / Jeune syndrome;Mainzer-Saldino syndrome / Sensenbrenner syndrome;Nephronophthisis-related ciliopathy;Oligozoospermia, asthenozoospermia and teratozo…
IGFALS	chr16	1840413	1843706	3293	16p13.3	insulin-like growth factor binding protein, acid labile subunit	GO:0007155,cell adhesion|GO:0007165,signal transduction|	GO:0005520,insulin-like growth factor binding|	GO:0005615,extracellular space|GO:0005576,extracellular region|GO:0005730,nucleolus|GO:0005634,nucleus|	REACT_15380,Diabetes pathways|REACT_15428,Regulation of Insulin-like Growth Factor (IGF) Activity by Insulin-like Growth Factor Binding Proteins (IGFBPs)|	Acid-labile subunit deficiency;Acid-labile subunit deficiency, partial;Growth retardation & slow progression of puberty;Rubinstein-Taybi syndrome;Short stature;Short stature, delayed puberty, osteopaenia & hyperinsulinaemia
IL32	chr16	3115403	3119820	4417	16p13.3	interleukin 32	GO:0006952,defense response|GO:0007155,cell adhesion|GO:0006955,immune response|	GO:0005125,cytokine activity|	GO:0005615,extracellular space|		Oesophageal squamous cell carcinoma;Thyroid carcinoma, increased risk
JMJD8	chr16	731669	734334	2665	16p13.3	jumonji domain containing 8
KCTD5	chr16	2732523	2759031	26508	16p13.3	potassium channel tetramerisation domain containing 5	GO:0051260,protein homooligomerization|GO:0019048,virus-host interaction|	GO:0005515,protein binding|	GO:0005634,nucleus|GO:0005829,cytosol|
KREMEN2	chr16	3014275	3018381	4106	16p13.3	kringle containing transmembrane protein 2	GO:0016055,Wnt receptor signaling pathway|		GO:0016021,integral to membrane|	ps1pathway,Presenilin action in Notch and Wnt signaling|wnt_signaling_pathway,Wnt signaling network|
LINC00235	chr16	576846	577407	561	16p13.3	long intergenic non-protein coding RNA 235
LINC00254	chr16	1928285	1934232	5947	16p13.3	long intergenic non-protein coding RNA 254
LMF1	chr16	903635	1031613	127978	16p13.3	lipase maturation factor 1	GO:0034382,chylomicron remnant clearance|GO:0033578,protein glycosylation in Golgi|GO:0006888,ER to Golgi vesicle-mediated transport|GO:0009306,protein secretion|GO:0051604,protein maturation|GO:0051006,positive regulation of lipoprotein lipase activity|GO:0090207,regulation of triglyceride metabolic process|GO:0090181,regulation of cholesterol metabolic process|		GO:0005789,endoplasmic reticulum membrane|GO:0016021,integral to membrane|GO:0005794,Golgi apparatus|		Acute pancreatitis, hypertriglyceridaemic;Chylomicronaemia;Chylomicronaemia syndrome;Hypercholesterolaemia;Hypertriglyceridaemia;Hypertriglyceridemia & lipase deficiency
LOC100128770	chr16	3082481	3089133	6652	16p13.3	uncharacterized LOC100128770
LOC100134368	chr16	432240	442960	10720	16p13.3	uncharacterized LOC100134368
LOC100287175	chr16	686951	689205	2254	16p13.3	uncharacterized LOC100287175
LOC652276	chr16	2653384	2680495	27111	16p13.3	potassium channel tetramerisation domain containing 5 pseudogene
LOC729652	chr16	2514950	2518214	3264	16p13.3	uncharacterized LOC729652
LUC7L	chr16	238967	279481	40514	16p13.3	LUC7-like (S. cerevisiae)	GO:0045843,negative regulation of striated muscle tissue development|	GO:0046872,metal ion binding|GO:0050733,RS domain binding|	GO:0005634,nucleus|		Colorectal cancer
MAPK8IP3	chr16	1756195	1820318	64123	16p13.3	mitogen-activated protein kinase 8 interacting protein 3	GO:0007257,activation of JUN kinase activity|GO:0048286,lung alveolus development|GO:0016192,vesicle-mediated transport|GO:0001701,in utero embryonic development|GO:0008104,protein localization|GO:0007411,axon guidance|GO:0060425,lung morphogenesis|GO:0030900,forebrain development|GO:0009791,post-embryonic development|GO:0007585,respiratory gaseous exchange|GO:0046328,regulation of JNK cascade|GO…	GO:0031434,mitogen-activated protein kinase kinase binding|GO:0031435,mitogen-activated protein kinase kinase kinase binding|GO:0019901,protein kinase binding|GO:0019894,kinesin binding|GO:0008432,JUN kinase binding|GO:0005078,MAP-kinase scaffold activity|	GO:0030673,axolemma|GO:0030425,dendrite|GO:0000139,Golgi membrane|GO:0005790,smooth endoplasmic reticulum|	ko04010,MAPK signaling pathway|fak_pathway,Signaling events mediated by focal adhesion kinase|arf6_traffickingpathway,Arf6 trafficking events|WP382,MAPK signaling pathway|hsa04010,MAPK signaling pathway|	Autism spectrum disorder;Congenital heart disease;Neurodevelopmental disease;Smith-Magenis syndrome-like disorder
MEFV	chr16	3292027	3306627	14600	16p13.3	Mediterranean fever	GO:0035872,nucleotide-binding domain, leucine rich repeat containing receptor signaling pathway|GO:2001056,positive regulation of cysteine-type endopeptidase activity|GO:0032691,negative regulation of interleukin-1 beta production|GO:0050728,negative regulation of inflammatory response|GO:0006954,inflammatory response|GO:0032695,negative regulation of interleukin-12 production|GO:0071641,negative…	GO:0008270,zinc ion binding|GO:0003779,actin binding|	GO:0005634,nucleus|GO:0005874,microtubule|GO:0005829,cytosol|GO:0005875,microtubule associated complex|	REACT_6900,Immune System|REACT_75900,Inflammasomes|ko04621,NOD-like receptor signaling pathway|REACT_75913,Nucleotide-binding domain, leucine rich repeat containing receptor (NLR) signaling pathways|REACT_75808,The NLRP3 inflammasome|hsa04621,NOD-like receptor signaling pathway|REACT_6802,Innate Immune System|	Amyloidosis, renal, association with;Autoinflammatory disease;Behçet disease with recurrent epididymitis;Increased activity;Mediterranean fever with Behçet disease;Mediterranean fever, familial;Mediterranean fever, familial, association with;PFAPA syndrome;Primary immunodeficiency disease;Pulmonary arterial hypertension;Pyrin-associated autoinflammation with neutrophilic dermatosis;Recurrent fever
METRN	chr16	765117	769655	4538	16p13.3	meteorin, glial cell differentiation regulator	GO:0010001,glial cell differentiation|GO:0050772,positive regulation of axonogenesis|		GO:0005615,extracellular space|
MGRN1	chr16	4674824	4740975	66151	16p13.3	mahogunin, ring finger 1	GO:0000209,protein polyubiquitination|GO:0043951,negative regulation of cAMP-mediated signaling|GO:0008333,endosome to lysosome transport|GO:0006513,protein monoubiquitination|GO:0045744,negative regulation of G-protein coupled receptor protein signaling pathway|	GO:0008270,zinc ion binding|GO:0005515,protein binding|GO:0004842,ubiquitin-protein ligase activity|	GO:0005737,cytoplasm|GO:0005634,nucleus|GO:0005829,cytosol|GO:0005886,plasma membrane|GO:0005769,early endosome|	REACT_6900,Immune System|ko04120,Ubiquitin mediated proteolysis|REACT_75820,Class I MHC mediated antigen processing & presentation|REACT_75774,Adaptive Immune System|hsa04120,Ubiquitin mediated proteolysis|REACT_75842,Antigen processing: Ubiquitination & Proteasome degradation|	High myopia;Parkinson disease, early-onset;Rett-like syndrome
MIR1225	chr16	2140195	2140285	90	16p13.3	microRNA 1225
MIR662	chr16	820182	820277	95	16p13.3	microRNA 662
MIR940	chr16	2321747	2321841	94	16p13.3	microRNA 940
MLST8	chr16	2255454	2259454	4000	16p13.3	MTOR associated protein, LST8 homolog (S. cerevisiae)	GO:0031295,T cell costimulation|GO:0007173,epidermal growth factor receptor signaling pathway|GO:0048015,phosphatidylinositol-mediated signaling|GO:0008543,fibroblast growth factor receptor signaling pathway|GO:0048011,nerve growth factor receptor signaling pathway|GO:0030838,positive regulation of actin filament polymerization|GO:0032956,regulation of actin cytoskeleton organization|GO:0008286,i…	GO:0005515,protein binding|	GO:0005737,cytoplasm|GO:0005829,cytosol|	REACT_12056,NGF signalling via TRKA from the plasma membrane|REACT_762,IRS-related events|erbb1_downstream_pathway,ErbB1 downstream signaling|REACT_19344,Costimulation by the CD28 family|REACT_17025,Downstream signal transduction|REACT_111040,Signaling by SCF-KIT|ko04150,mTOR signaling pathway|REACT_19358,CD28 dependent PI3K/Akt signaling|REACT_332,IRS-mediated signalling|REACT_6964,mTORC1-mediat…
MMP25	chr16	3096561	3110724	14163	16p13.3	matrix metallopeptidase 25	GO:0006954,inflammatory response|GO:0006508,proteolysis|GO:0060022,hard palate development|	GO:0008270,zinc ion binding|GO:0005509,calcium ion binding|GO:0004222,metalloendopeptidase activity|	GO:0005578,proteinaceous extracellular matrix|GO:0009986,cell surface|GO:0016020,membrane|GO:0031225,anchored to membrane|GO:0005886,plasma membrane|	WP129,Matrix Metalloproteinases|
MPG	chr16	128223	135843	7620	16p13.3	N-methylpurine-DNA glycosylase	GO:0006307,DNA dealkylation involved in DNA repair|GO:0006285,base-excision repair, AP site formation|GO:0006281,DNA repair|GO:0045007,depurination|GO:0006284,base-excision repair|	GO:0052822,DNA-3-methylguanine glycosylase activity|GO:0043916,DNA-7-methylguanine glycosylase activity|GO:0003684,damaged DNA binding|GO:0008725,DNA-3-methyladenine glycosylase activity|GO:0005515,protein binding|GO:0052821,DNA-7-methyladenine glycosylase activity|	GO:0005654,nucleoplasm|	REACT_2192,Removal of DNA patch containing abasic residue|REACT_626,Depurination|REACT_1893,Resolution of Abasic Sites (AP sites)|REACT_1104,Base Excision Repair|REACT_804,Base-Excision Repair, AP Site Formation|REACT_1357,Base-free sugar-phosphate removal via the single-nucleotide replacement pathway|hsa03410,Base excision repair|ko03410,Base excision repair|REACT_1729,Cleavage of the damaged pu…	Colorectal cancer;Decreased activity;Reduced enzyme activity;Schizophrenia
MRPL28	chr16	416968	420538	3570	16p13.3	mitochondrial ribosomal protein L28	GO:0006412,translation|	GO:0003735,structural constituent of ribosome|GO:0005515,protein binding|	GO:0005761,mitochondrial ribosome|GO:0005739,mitochondrion|GO:0005737,cytoplasm|
MRPS34	chr16	1821895	1823135	1240	16p13.3	mitochondrial ribosomal protein S34			GO:0005840,ribosome|GO:0005739,mitochondrion|		Leigh syndrome
MSLN	chr16	810733	818862	8129	16p13.3	mesothelin	GO:0007155,cell adhesion|GO:0031016,pancreas development|	GO:0005515,protein binding|	GO:0005615,extracellular space|GO:0009986,cell surface|GO:0005794,Golgi apparatus|GO:0016020,membrane|GO:0031225,anchored to membrane|GO:0005886,plasma membrane|
MTRNR2L4	chr16	3420978	3422668	1690	16p13.3	MT-RNR2-like 4			GO:0005576,extracellular region|GO:0005737,cytoplasm|
NAA60	chr16	3508044	3536953	28909	16p13.3	N(alpha)-acetyltransferase 60, NatF catalytic subunit	GO:0017196,N-terminal peptidyl-methionine acetylation|GO:0008283,cell proliferation|GO:0006334,nucleosome assembly|GO:0043967,histone H4 acetylation|GO:0007059,chromosome segregation|	GO:0004596,peptide alpha-N-acetyltransferase activity|GO:0010485,H4 histone acetyltransferase activity|	GO:0005575,cellular_component|GO:0000139,Golgi membrane|
NAGPA	chr16	5074844	5083936	9092	16p13.3	N-acetylglucosamine-1-phosphodiester alpha-N-acetylglucosaminidase	GO:0005975,carbohydrate metabolic process|GO:0006464,cellular protein modification process|GO:0006486,protein glycosylation|GO:0006622,protein targeting to lysosome|GO:0007040,lysosome organization|	GO:0003944,N-acetylglucosamine-1-phosphodiester alpha-N-acetylglucosaminidase activity|	GO:0032580,Golgi cisterna membrane|GO:0016021,integral to membrane|	hsa04142,Lysosome|ko04142,Lysosome|	Intellectual disability, speech problems, spastic movement disorder and tall stature;Stuttering
NDUFB10	chr16	2009538	2011976	2438	16p13.3	NADH dehydrogenase (ubiquinone) 1 beta subcomplex, 10, 22kDa	GO:0022904,respiratory electron transport chain|GO:0044281,small molecule metabolic process|GO:0006120,mitochondrial electron transport, NADH to ubiquinone|	GO:0005515,protein binding|GO:0008137,NADH dehydrogenase (ubiquinone) activity|	GO:0005747,mitochondrial respiratory chain complex I|GO:0005743,mitochondrial inner membrane|	hsa01100,Metabolic pathways|ko05016,Huntington's disease|REACT_22393,Respiratory electron transport|REACT_111217,Metabolism|hsa05012,Parkinson's disease|ko00190,Oxidative phosphorylation|ko05010,Alzheimer's disease|REACT_6305,Respiratory electron transport, ATP synthesis by chemiosmotic coupling, and heat production by uncoupling proteins.|REACT_111083,The citric acid (TCA) cycle and respiratory …	Complex I deficiency
NHLRC4	chr16	617004	619495	2491	16p13.3	NHL repeat containing 4
NLRC3	chr16	3589035	3627404	38369	16p13.3	NLR family, CARD domain containing 3	GO:0032088,negative regulation of NF-kappaB transcription factor activity|GO:0042110,T cell activation|GO:0007249,I-kappaB kinase/NF-kappaB cascade|	GO:0003674,molecular_function|GO:0005524,ATP binding|	GO:0005737,cytoplasm|
NME4	chr16	447191	450754	3563	16p13.3	non-metastatic cells 4, protein expressed in	GO:0006183,GTP biosynthetic process|GO:0055086,nucleobase-containing small molecule metabolic process|GO:0006241,CTP biosynthetic process|GO:0044281,small molecule metabolic process|GO:0015949,nucleobase-containing small molecule interconversion|GO:0009116,nucleoside metabolic process|GO:0006228,UTP biosynthetic process|	GO:0046872,metal ion binding|GO:0004550,nucleoside diphosphate kinase activity|GO:0005524,ATP binding|	GO:0005739,mitochondrion|GO:0005758,mitochondrial intermembrane space|GO:0005743,mitochondrial inner membrane|	hsa01100,Metabolic pathways|REACT_111217,Metabolism|ko00240,Pyrimidine metabolism|hsa00230,Purine metabolism|ko00230,Purine metabolism|REACT_21330,Synthesis and interconversion of nucleotide di- and triphosphates|REACT_1698,Metabolism of nucleotides|M00052,Pyrimidine ribonucleotide biosynthesis, UMP => UDP/UTP,CDP/CTP|hsa00240,Pyrimidine metabolism|hsa_M00052,Pyrimidine ribonucleotide biosynthesi…
NMRAL1	chr16	4511694	4524626	12932	16p13.3	NmrA-like family domain containing 1		GO:0000166,nucleotide binding|	GO:0048471,perinuclear region of cytoplasm|GO:0005730,nucleolus|GO:0005634,nucleus|
NOXO1	chr16	2028917	2031470	2553	16p13.3	NADPH oxidase organizer 1	GO:0022617,extracellular matrix disassembly|GO:0006801,superoxide metabolic process|GO:0060263,regulation of respiratory burst|GO:0007154,cell communication|GO:0010310,regulation of hydrogen peroxide metabolic process|	GO:0035091,phosphatidylinositol binding|GO:0005543,phospholipid binding|GO:0019899,enzyme binding|GO:0005515,protein binding|GO:0016176,superoxide-generating NADPH oxidase activator activity|	GO:0043020,NADPH oxidase complex|	rac1_pathway,RAC1 signaling pathway|
NPRL3	chr16	135803	188697	52894	16p13.3	nitrogen permease regulator-like 3 (S. cerevisiae)	GO:0008150,biological_process|	GO:0003674,molecular_function|	GO:0005575,cellular_component|		Cortical dysplasia;Epilepsy;Epilepsy with febrile seizures plus;Epilepsy, nocturnal frontal lobe;Focal epilepsy;Focal epilepsy & focal cortical dysplasia;Focal epilepsy with variable foci;Mean corpuscular haemoglobin concentration, association with
NPW	chr16	2069785	2070756	971	16p13.3	neuropeptide W	GO:0007186,G-protein coupled receptor signaling pathway|GO:0007631,feeding behavior|GO:0007218,neuropeptide signaling pathway|	GO:0001664,G-protein coupled receptor binding|GO:0005515,protein binding|	GO:0005576,extracellular region|	REACT_21340,GPCR ligand binding|REACT_14797,Signaling by GPCR|REACT_19231,G alpha (i) signalling events|REACT_111102,Signal Transduction|REACT_14819,Peptide ligand-binding receptors|REACT_19184,GPCR downstream signaling|REACT_14828,Class A/1 (Rhodopsin-like receptors)|	Obesity, extreme, association with
NTHL1	chr16	2089820	2097835	8015	16p13.3	nth endonuclease III-like 1 (E. coli)	GO:0006296,nucleotide-excision repair, DNA incision, 5'-to lesion|GO:0006285,base-excision repair, AP site formation|GO:0006281,DNA repair|GO:0045008,depyrimidination|GO:0006284,base-excision repair|	GO:0046872,metal ion binding|GO:0003906,DNA-(apurinic or apyrimidinic site) lyase activity|GO:0051539,4 iron, 4 sulfur cluster binding|GO:0005515,protein binding|GO:0004519,endonuclease activity|GO:0003690,double-stranded DNA binding|GO:0019104,DNA N-glycosylase activity|	GO:0005739,mitochondrion|GO:0005654,nucleoplasm|GO:0005634,nucleus|	REACT_2192,Removal of DNA patch containing abasic residue|REACT_1893,Resolution of Abasic Sites (AP sites)|REACT_1104,Base Excision Repair|REACT_2156,Cleavage of the damaged pyrimidine|REACT_1357,Base-free sugar-phosphate removal via the single-nucleotide replacement pathway|REACT_804,Base-Excision Repair, AP Site Formation|hsa03410,Base excision repair|ko03410,Base excision repair|REACT_216,DNA …	Adenomatous polyposis, attenuated;Breast cancer;Colorectal cancer;Esophageal squamous cell carcinoma;Genomic instability, association with;Multiple malignancies;Nth endonuclease III-like 1 deficiency
NTN3	chr16	2521297	2524146	2849	16p13.3	netrin 3	GO:0007411,axon guidance|GO:0051149,positive regulation of muscle cell differentiation|GO:0042692,muscle cell differentiation|	GO:0005102,receptor binding|GO:0003674,molecular_function|	GO:0005575,cellular_component|GO:0005578,proteinaceous extracellular matrix|GO:0005794,Golgi apparatus|	hsa04360,Axon guidance|ko04360,Axon guidance|REACT_21303,Myogenesis|REACT_21402,CDO in myogenesis|REACT_111045,Developmental Biology|
NUBP2	chr16	1832960	1839187	6227	16p13.3	nucleotide binding protein 2		GO:0046872,metal ion binding|GO:0051539,4 iron, 4 sulfur cluster binding|GO:0000166,nucleotide binding|GO:0005515,protein binding|GO:0005524,ATP binding|	GO:0005634,nucleus|GO:0005815,microtubule organizing center|		Sensory neuropathy
NUDT16L1	chr16	4743718	4745845	2127	16p13.3	nudix (nucleoside diphosphate linked moiety X)-type motif 16-like 1		GO:0016787,hydrolase activity|	GO:0005737,cytoplasm|	syndecan_4_pathway,Syndecan-4-mediated signaling events|
OR1F1	chr16	3239121	3256506	17385	16p13.3	olfactory receptor, family 1, subfamily F, member 1	GO:0007165,signal transduction|	GO:0004930,G-protein coupled receptor activity|GO:0004984,olfactory receptor activity|	GO:0016021,integral to membrane|GO:0005886,plasma membrane|	hsa04740,Olfactory transduction|WP117,GPCRs, Other|REACT_111102,Signal Transduction|WP455,GPCRs, Class A Rhodopsin-like|REACT_14797,Signaling by GPCR|ko04740,Olfactory transduction|REACT_19184,GPCR downstream signaling|REACT_15488,Olfactory Signaling Pathway|	Autism spectrum disorder
OR1F2P	chr16	3265561	3266546	985	16p13.3	olfactory receptor, family 1, subfamily F, member 2		GO:0004930,G-protein coupled receptor activity|GO:0004984,olfactory receptor activity|	GO:0016021,integral to membrane|GO:0005886,plasma membrane|
OR2C1	chr16	3405888	3407306	1418	16p13.3	olfactory receptor, family 2, subfamily C, member 1	GO:0050911,detection of chemical stimulus involved in sensory perception of smell|	GO:0004930,G-protein coupled receptor activity|GO:0004984,olfactory receptor activity|	GO:0005938,cell cortex|GO:0016021,integral to membrane|GO:0005886,plasma membrane|	hsa04740,Olfactory transduction|ko04740,Olfactory transduction|REACT_14797,Signaling by GPCR|REACT_111102,Signal Transduction|REACT_19184,GPCR downstream signaling|REACT_15488,Olfactory Signaling Pathway|WP455,GPCRs, Class A Rhodopsin-like|	Altered receptor function;Developmental disorder
PAM16	chr16	4390251	4401322	11071	16p13.3	presequence translocase-associated motor 16 homolog (S. cerevisiae)	GO:0006626,protein targeting to mitochondrion|GO:0044267,cellular protein metabolic process|		GO:0005743,mitochondrial inner membrane|		Spondylodysplastic dysplasia;Spondylodysplastic dysplasia, Megarbane-Dagher-Melki type
PAQR4	chr16	3019348	3023485	4137	16p13.3	progestin and adipoQ receptor family member IV			GO:0016021,integral to membrane|
PDIA2	chr16	333163	337215	4052	16p13.3	protein disulfide isomerase family A, member 2	GO:0006621,protein retention in ER lumen|GO:0006457,protein folding|GO:0006915,apoptotic process|GO:0006662,glycerol ether metabolic process|GO:0001666,response to hypoxia|GO:0045454,cell redox homeostasis|	GO:0015035,protein disulfide oxidoreductase activity|GO:0009055,electron carrier activity|GO:0005515,protein binding|GO:0005496,steroid binding|GO:0003756,protein disulfide isomerase activity|	GO:0005788,endoplasmic reticulum lumen|GO:0005783,endoplasmic reticulum|	WP430,Statin Pathway|	Autism spectrum disorder;Bicuspid aortic valve
PDPK1	chr16	2588021	2653189	65168	16p13.3	3-phosphoinositide dependent protein kinase-1	GO:0046777,protein autophosphorylation|GO:0007268,synaptic transmission|GO:0007173,epidermal growth factor receptor signaling pathway|GO:0006469,negative regulation of protein kinase activity|GO:0050852,T cell receptor signaling pathway|GO:0010667,negative regulation of cardiac muscle cell apoptotic process|GO:0048041,focal adhesion assembly|GO:0018107,peptidyl-threonine phosphorylation|GO:000332…	GO:0016301,kinase activity|GO:0019901,protein kinase binding|GO:0004674,protein serine/threonine kinase activity|GO:0004676,3-phosphoinositide-dependent protein kinase activity|GO:0005515,protein binding|GO:0005158,insulin receptor binding|GO:0005524,ATP binding|	GO:0005925,focal adhesion|GO:0005737,cytoplasm|GO:0016023,cytoplasmic membrane-bounded vesicle|GO:0005654,nucleoplasm|GO:0005829,cytosol|GO:0005886,plasma membrane|	REACT_1695,GPVI-mediated activation cascade|REACT_278,Platelet Aggregation (Plug Formation)|REACT_762,IRS-related events|REACT_20593,Post NMDA receptor activation events|cd8tcrpathway,TCR signaling in naive CD8+ T cells|ko05215,Prostate cancer|REACT_15523,Integrin alphaIIb beta3 signaling|hsa05223,Non-small cell lung cancer|hsa04510,Focal adhesion|WP185,Integrin-mediated cell adhesion|tcr_pathway…	Congenital heart defect;Premature ovarian insufficiency;Williams-Beuren syndrome & autism
PGP	chr16	2261596	2264841	3245	16p13.3	phosphoglycolate phosphatase	GO:0005975,carbohydrate metabolic process|	GO:0008967,phosphoglycolate phosphatase activity|		hsa01100,Metabolic pathways|ko00630,Glyoxylate and dicarboxylate metabolism|hsa00630,Glyoxylate and dicarboxylate metabolism|
PIGQ	chr16	619967	634138	14171	16p13.3	phosphatidylinositol glycan anchor biosynthesis, class Q	GO:0016254,preassembly of GPI anchor in ER membrane|GO:0005975,carbohydrate metabolic process|GO:0044267,cellular protein metabolic process|GO:0006501,C-terminal protein lipidation|GO:0043687,post-translational protein modification|	GO:0017176,phosphatidylinositol N-acetylglucosaminyltransferase activity|	GO:0005789,endoplasmic reticulum membrane|GO:0016021,integral to membrane|GO:0000506,glycosylphosphatidylinositol-N-acetylglucosaminyltransferase (GPI-GnT) complex|	REACT_952,Synthesis of glycosylphosphatidylinositol (GPI)|hsa00563,Glycosylphosphatidylinositol(GPI)-anchor biosynthesis|ko00563,Glycosylphosphatidylinositol(GPI)-anchor biosynthesis|hsa01100,Metabolic pathways|REACT_1853,Post-translational modification: synthesis of GPI-anchored proteins|REACT_17015,Metabolism of proteins|REACT_22161,Post-translational protein modification|	Intractable seizure, developmental delay, and optic atrophy;Multiple congenital anomalies;Ohtahara syndrome
PKD1	chr16	2138708	2185899	47191	16p13.3	polycystic kidney disease 1 (autosomal dominant)	GO:0007160,cell-matrix adhesion|GO:0072237,metanephric proximal tubule development|GO:0072164,mesonephric tubule development|GO:0072177,mesonephric duct development|GO:0007507,heart development|GO:0072287,metanephric distal tubule morphogenesis|GO:0050982,detection of mechanical stimulus|GO:0072218,metanephric ascending thin limb development|GO:0045944,positive regulation of transcription from RN…	GO:0044325,ion channel binding|GO:0019901,protein kinase binding|GO:0005515,protein binding|GO:0005261,cation channel activity|GO:0019904,protein domain specific binding|GO:0030246,carbohydrate binding|	GO:0005887,integral to plasma membrane|GO:0031512,motile primary cilium|GO:0005737,cytoplasm|GO:0016323,basolateral plasma membrane|GO:0016021,integral to membrane|GO:0005634,nucleus|GO:0002133,polycystin complex|GO:0005929,cilium|		Autosomal dominant polycystic kidney disease & azoospermia;Cardiac contractile dysfunction and polycystic kidney disease;Cilia-related kidney disorder;Developmental disorder;Intracranial aneurysms;Isolated hypoglossal nerve palsy;Phenotype modifier;Polycystic kidney disease;Polycystic kidney disease 1;Polycystic kidney disease 1, association with;Polycystic kidney disease, autosomal dominant;Poly…
PKMYT1	chr16	3022808	3030447	7639	16p13.3	protein kinase, membrane associated tyrosine/threonine 1	GO:0007067,mitosis|GO:0000082,G1/S transition of mitotic cell cycle|GO:0007088,regulation of mitosis|GO:0010923,negative regulation of phosphatase activity|GO:0000278,mitotic cell cycle|GO:0051726,regulation of cell cycle|GO:0000079,regulation of cyclin-dependent protein kinase activity|GO:0000086,G2/M transition of mitotic cell cycle|	GO:0016301,kinase activity|GO:0004672,protein kinase activity|GO:0046872,metal ion binding|GO:0004674,protein serine/threonine kinase activity|GO:0005515,protein binding|GO:0005524,ATP binding|	GO:0005789,endoplasmic reticulum membrane|GO:0005783,endoplasmic reticulum|GO:0000139,Golgi membrane|GO:0005654,nucleoplasm|GO:0005794,Golgi apparatus|GO:0016020,membrane|	hsa04914,Progesterone-mediated oocyte maturation|REACT_152,Cell Cycle, Mitotic|ko04914,Progesterone-mediated oocyte maturation|REACT_21391,Mitotic G2-G2/M phases|ko04110,Cell cycle|REACT_21267,Mitotic G1-G1/S phases|REACT_1006,Polo-like kinase mediated events|WP179,Cell cycle|hsa04114,Oocyte meiosis|hsa04110,Cell cycle|ko04114,Oocyte meiosis|REACT_1783,G1/S Transition|REACT_2203,G2/M Transition|R…	Parkinson disease, early-onset
POLR3K	chr16	96406	103608	7202	16p13.3	polymerase (RNA) III (DNA directed) polypeptide K, 12.3 kDa	GO:0006383,transcription from RNA polymerase III promoter|GO:0006386,termination of RNA polymerase III transcription|GO:0010467,gene expression|GO:0045087,innate immune response|GO:0006385,transcription elongation from RNA polymerase III promoter|GO:0051607,defense response to virus|	GO:0008270,zinc ion binding|GO:0003899,DNA-directed RNA polymerase activity|GO:0003677,DNA binding|	GO:0005654,nucleoplasm|GO:0005666,DNA-directed RNA polymerase III complex|	hsa04623,Cytosolic DNA-sensing pathway|hsa01100,Metabolic pathways|ko04623,Cytosolic DNA-sensing pathway|ko00240,Pyrimidine metabolism|hsa00230,Purine metabolism|ko03020,RNA polymerase|ko00230,Purine metabolism|WP405,Eukaryotic Transcription Initiation|hsa_M00181,RNA polymerase III, eukaryotes|hsa00240,Pyrimidine metabolism|hsa03020,RNA polymerase|	Hypomyelinating leukodystrophy
PPL	chr16	4932507	4987149	54642	16p13.3	periplakin	GO:0031424,keratinization|	GO:0005515,protein binding|GO:0005200,structural constituent of cytoskeleton|	GO:0005856,cytoskeleton|GO:0005739,mitochondrion|GO:0030057,desmosome|GO:0005634,nucleus|GO:0005886,plasma membrane|		Congenital heart disease;Congenital heart disease with neurodevelopmental disability
PRR25	chr16	855442	863861	8419	16p13.3	proline rich 25
PRSS21	chr16	2867237	2871718	4481	16p13.3	protease, serine, 21 (testisin)	GO:0006508,proteolysis|	GO:0008236,serine-type peptidase activity|GO:0004252,serine-type endopeptidase activity|	GO:0005737,cytoplasm|GO:0016020,membrane|GO:0031225,anchored to membrane|GO:0005886,plasma membrane|
PRSS22	chr16	2902730	2908171	5441	16p13.3	protease, serine, 22	GO:0006508,proteolysis|	GO:0004252,serine-type endopeptidase activity|	GO:0005576,extracellular region|
PRSS27	chr16	2762422	2770225	7803	16p13.3	protease, serine 27	GO:0006508,proteolysis|	GO:0004252,serine-type endopeptidase activity|	GO:0005576,extracellular region|
PRSS30P	chr16	2889573	2892752	3179	16p13.3	protease, serine, 30 homolog (mouse), pseudogene
PRSS33	chr16	2833953	2836708	2755	16p13.3	protease, serine, 33	GO:0006508,proteolysis|	GO:0004252,serine-type endopeptidase activity|	GO:0005615,extracellular space|
PRSS41	chr16	2848470	2855305	6835	16p13.3	protease, serine, 41	GO:0006508,proteolysis|	GO:0004252,serine-type endopeptidase activity|	GO:0043229,intracellular organelle|GO:0031225,anchored to membrane|GO:0005886,plasma membrane|
PTX4	chr16	1535939	1538910	2971	16p13.3	pentraxin 4, long		GO:0046872,metal ion binding|	GO:0005576,extracellular region|
RAB11FIP3	chr16	475648	573011	97363	16p13.3	RAB11 family interacting protein 3 (class II)	GO:0032456,endocytic recycling|GO:0016192,vesicle-mediated transport|GO:0007049,cell cycle|GO:0000910,cytokinesis|	GO:0042803,protein homodimerization activity|GO:0017137,Rab GTPase binding|GO:0005509,calcium ion binding|GO:0030306,ADP-ribosylation factor binding|GO:0005515,protein binding|	GO:0055038,recycling endosome membrane|GO:0043231,intracellular membrane-bounded organelle|GO:0005768,endosome|GO:0005730,nucleolus|GO:0005634,nucleus|GO:0032154,cleavage furrow|GO:0030496,midbody|GO:0005825,half bridge of spindle pole body|GO:0055037,recycling endosome|GO:0005813,centrosome|	ko04144,Endocytosis|arf6downstreampathway,Arf6 downstream pathway|hsa04144,Endocytosis|
RAB26	chr16	2198144	2204162	6018	16p13.3	RAB26, member RAS oncogene family	GO:0035272,exocrine system development|GO:0007264,small GTPase mediated signal transduction|GO:0017157,regulation of exocytosis|GO:0015031,protein transport|GO:0008150,biological_process|	GO:0005525,GTP binding|	GO:0005575,cellular_component|GO:0031226,intrinsic to plasma membrane|
RAB40C	chr16	639356	679273	39917	16p13.3	RAB40C, member RAS oncogene family	GO:0016567,protein ubiquitination|GO:0007264,small GTPase mediated signal transduction|GO:0015031,protein transport|	GO:0005525,GTP binding|GO:0019003,GDP binding|	GO:0048471,perinuclear region of cytoplasm|GO:0005886,plasma membrane|
RBFOX1	chr16	6069024	7763342	1694318	16p13.3	RNA binding protein, fox-1 homolog (C. elegans) 1	GO:0043484,regulation of RNA splicing|GO:0008380,RNA splicing|GO:0050658,RNA transport|GO:0006397,mRNA processing|	GO:0000166,nucleotide binding|GO:0008022,protein C-terminus binding|GO:0005515,protein binding|GO:0003723,RNA binding|	GO:0005802,trans-Golgi network|GO:0005737,cytoplasm|GO:0005634,nucleus|		Attention deficit hyperactivity disorder;Autism;Autism spectrum disorder;Bipolar disorder;Blood pressure, association with;Cardiac abnormalities, micrognathia and scoliosis;Cardiac defects;Developmental coordination disorder;Developmental delay;Developmental delay and craniosynostosis;Developmental delay and diplegia;Developmental delay and transposition of the great arteries;Developmental delay,…
RGS11	chr16	318305	325944	7639	16p13.3	regulator of G-protein signaling 11	GO:0008277,regulation of G-protein coupled receptor protein signaling pathway|GO:0038032,termination of G-protein coupled receptor signaling pathway|GO:0007186,G-protein coupled receptor signaling pathway|GO:0035556,intracellular signal transduction|GO:0043547,positive regulation of GTPase activity|	GO:0005096,GTPase activator activity|GO:0004871,signal transducer activity|	GO:0043234,protein complex|GO:0005737,cytoplasm|GO:0005886,plasma membrane|GO:0005834,heterotrimeric G-protein complex|	WP289,Myometrial Relaxation and Contraction Pathways|REACT_14797,Signaling by GPCR|REACT_19231,G alpha (i) signalling events|REACT_111102,Signal Transduction|WP536,Calcium Regulation in the Cardiac Cell|REACT_19184,GPCR downstream signaling|	Later onset of Alzheimer disease, association with
RHBDF1	chr16	108057	122629	14572	16p13.3	rhomboid 5 homolog 1 (Drosophila)	GO:0050708,regulation of protein secretion|GO:0050709,negative regulation of protein secretion|GO:0016477,cell migration|GO:0008283,cell proliferation|GO:0006508,proteolysis|GO:0042058,regulation of epidermal growth factor receptor signaling pathway|GO:0061136,regulation of proteasomal protein catabolic process|GO:0015031,protein transport|	GO:0019838,growth factor binding|GO:0004252,serine-type endopeptidase activity|	GO:0005789,endoplasmic reticulum membrane|GO:0000139,Golgi membrane|GO:0016021,integral to membrane|		Developmental disorder;Schizophrenia
RHBDL1	chr16	725670	728268	2598	16p13.3	rhomboid, veinlet-like 1 (Drosophila)	GO:0007165,signal transduction|GO:0006508,proteolysis|	GO:0005509,calcium ion binding|GO:0004252,serine-type endopeptidase activity|	GO:0005887,integral to plasma membrane|GO:0016020,membrane|
RHOT2	chr16	718131	724171	6040	16p13.3	ras homolog gene family, member T2	GO:0047497,mitochondrion transport along microtubule|GO:0019725,cellular homeostasis|GO:0006915,apoptotic process|GO:0007264,small GTPase mediated signal transduction|GO:0051056,regulation of small GTPase mediated signal transduction|	GO:0005525,GTP binding|GO:0005509,calcium ion binding|GO:0003924,GTPase activity|GO:0005515,protein binding|	GO:0005829,cytosol|GO:0031307,integral to mitochondrial outer membrane|GO:0005886,plasma membrane|	REACT_11051,Rho GTPase cycle|REACT_111102,Signal Transduction|REACT_11044,Signaling by Rho GTPases|	Autism spectrum disorder
RNF151	chr16	2016856	2018950	2094	16p13.3	ring finger protein 151	GO:0007283,spermatogenesis|GO:0030154,cell differentiation|	GO:0008270,zinc ion binding|GO:0004842,ubiquitin-protein ligase activity|	GO:0005737,cytoplasm|GO:0005634,nucleus|		Autism spectrum disorder
RNPS1	chr16	2303120	2318127	15007	16p13.3	RNA binding protein S1, serine-rich domain	GO:0016071,mRNA metabolic process|GO:0006366,transcription from RNA polymerase II promoter|GO:0031124,mRNA 3'-end processing|GO:0006351,transcription, DNA-dependent|GO:0006369,termination of RNA polymerase II transcription|GO:0008380,RNA splicing|GO:0010467,gene expression|GO:0000184,nuclear-transcribed mRNA catabolic process, nonsense-mediated decay|GO:0006406,mRNA export from nucleus|GO:0016070…	GO:0003730,mRNA 3'-UTR binding|GO:0000166,nucleotide binding|GO:0005515,protein binding|GO:0003723,RNA binding|	GO:0035145,exon-exon junction complex|GO:0005737,cytoplasm|GO:0005654,nucleoplasm|GO:0005634,nucleus|GO:0016607,nuclear speck|GO:0005829,cytosol|	REACT_2039,Formation and Maturation of mRNA Transcript|hsa03013,RNA transport|REACT_75886,Nonsense-Mediated Decay|ko03015,mRNA surveillance pathway|REACT_1675,mRNA Processing|REACT_71,Gene Expression|REACT_467,mRNA Splicing - Major Pathway|REACT_1597,Transport of Mature mRNA derived from an Intron-Containing Transcript|REACT_21257,Metabolism of RNA|REACT_1849,mRNA 3'-end processing|WP411,mRNA pro…
ROGDI	chr16	4846962	4852951	5989	16p13.3	rogdi homolog (Drosophila)	GO:0030097,hemopoiesis|GO:0008284,positive regulation of cell proliferation|		GO:0005635,nuclear envelope|GO:0005622,intracellular|		Kohlschütter-Tönz syndrome
RPL3L	chr16	1993974	2004690	10716	16p13.3	ribosomal protein L3-like	GO:0019058,viral infectious cycle|GO:0016071,mRNA metabolic process|GO:0044267,cellular protein metabolic process|GO:0019083,viral transcription|GO:0006614,SRP-dependent cotranslational protein targeting to membrane|GO:0006415,translational termination|GO:0006413,translational initiation|GO:0006412,translation|GO:0006414,translational elongation|GO:0010467,gene expression|GO:0000184,nuclear-trans…	GO:0003735,structural constituent of ribosome|GO:0003723,RNA binding|	GO:0022625,cytosolic large ribosomal subunit|GO:0005840,ribosome|GO:0005829,cytosol|	REACT_15550,Insulin Synthesis and Processing|hsa_M00177,Ribosome, eukaryotes|REACT_1797,Formation of a pool of free 40S subunits|REACT_13819,Regulation of gene expression in beta cells|REACT_75886,Nonsense-Mediated Decay|REACT_2159,Eukaryotic Translation Initiation|REACT_79,L13a-mediated translational silencing of Ceruloplasmin expression|ko03010,Ribosome|REACT_71,Gene Expression|REACT_21257,Meta…
RPS2	chr16	2012058	2014827	2769	16p13.3	ribosomal protein S2	GO:0019058,viral infectious cycle|GO:0016071,mRNA metabolic process|GO:0044267,cellular protein metabolic process|GO:0019083,viral transcription|GO:0006614,SRP-dependent cotranslational protein targeting to membrane|GO:0006415,translational termination|GO:0006413,translational initiation|GO:0006412,translation|GO:0006414,translational elongation|GO:0010467,gene expression|GO:0000184,nuclear-trans…	GO:0017134,fibroblast growth factor binding|GO:0003735,structural constituent of ribosome|GO:0005515,protein binding|GO:0003723,RNA binding|	GO:0022627,cytosolic small ribosomal subunit|GO:0005730,nucleolus|GO:0005654,nucleoplasm|GO:0005829,cytosol|	REACT_1258,Activation of the mRNA upon binding of the cap-binding complex and eIFs, and subsequent binding to 43S|REACT_15550,Insulin Synthesis and Processing|REACT_75886,Nonsense-Mediated Decay|REACT_13819,Regulation of gene expression in beta cells|REACT_2159,Eukaryotic Translation Initiation|REACT_21257,Metabolism of RNA|REACT_6152,Influenza Viral RNA Transcription and Replication|REACT_1079,F…
RPUSD1	chr16	834973	838381	3408	16p13.3	RNA pseudouridylate synthase domain containing 1	GO:0001522,pseudouridine synthesis|GO:0008150,biological_process|	GO:0003723,RNA binding|GO:0009982,pseudouridine synthase activity|GO:0003674,molecular_function|	GO:0005575,cellular_component|
SEC14L5	chr16	5008330	5069158	60828	16p13.3	SEC14-like 5 (S. cerevisiae)		GO:0005215,transporter activity|	GO:0016021,integral to membrane|GO:0005622,intracellular|		Autism spectrum disorder
SLC9A3R2	chr16	2083294	2089027	5733	16p13.3	solute carrier family 9 (sodium/hydrogen exchanger), member 3 regulator 2	GO:0048839,inner ear development|GO:0045838,positive regulation of membrane potential|GO:0006461,protein complex assembly|GO:0014067,negative regulation of phosphatidylinositol 3-kinase cascade|	GO:0030165,PDZ domain binding|GO:0008013,beta-catenin binding|GO:0019902,phosphatase binding|GO:0008022,protein C-terminus binding|GO:0005515,protein binding|GO:0016247,channel regulator activity|GO:0005102,receptor binding|	GO:0005737,cytoplasm|GO:0005634,nucleus|GO:0016324,apical plasma membrane|GO:0012505,endomembrane system|GO:0005886,plasma membrane|	ko04960,Aldosterone-regulated sodium reabsorption|lysophospholipid_pathway,LPA receptor mediated events|pdgfrbpathway,PDGFR-beta signaling pathway|hsa04960,Aldosterone-regulated sodium reabsorption|
SLX4	chr16	3631183	3661607	30424	16p13.3	SLX4 structure-specific endonuclease subunit homolog (S. cerevisiae)	GO:0010792,DNA double-strand break processing involved in repair via single-strand annealing|GO:0043085,positive regulation of catalytic activity|GO:0006281,DNA repair|GO:0000724,double-strand break repair via homologous recombination|GO:0006289,nucleotide-excision repair|	GO:0048257,3'-flap endonuclease activity|GO:0017108,5'-flap endonuclease activity|GO:0008821,crossover junction endodeoxyribonuclease activity|GO:0005515,protein binding|GO:0008047,enzyme activator activity|	GO:0000784,nuclear chromosome, telomeric region|GO:0070522,ERCC4-ERCC1 complex|GO:0048476,Holliday junction resolvase complex|GO:0033557,Slx1-Slx4 complex|GO:0000790,nuclear chromatin|	hsa03460,Fanconi anemia pathway|ko03460,Fanconi anemia pathway|	Acute myeloid leukaemia;Autism spectrum disorder;Blood pressure, association with;Breast and/or ovarian cancer;Breast cancer;Breast cancer, early-onset;Colorectal cancer;Colorectal cancer, non-polyposis;Ewing sarcoma;Fanconi anaemia;Head and neck squamous cell carcinoma;Malignant pleural mesothelioma, asbestos predisposition;Metastatic and early-onset disease, in prostate cancer;Non-metastatic an…
SNHG9	chr16	2014996	2015505	509	16p13.3	small nucleolar RNA host gene 9 (non-protein coding)
SNORA10	chr16	2012334	2012467	133	16p13.3	small nucleolar RNA, H/ACA box 10
SNORA64	chr16	2012973	2013107	134	16p13.3	small nucleolar RNA, H/ACA box 64
SNORA78	chr16	2015184	2015311	127	16p13.3	small nucleolar RNA, H/ACA box 78
SNORD60	chr16	2205023	2205106	83	16p13.3	small nucleolar RNA, C/D box 60
SNRNP25	chr16	103827	107669	3842	16p13.3	small nuclear ribonucleoprotein 25kDa (U11/U12)	GO:0008380,RNA splicing|GO:0006397,mRNA processing|		GO:0005634,nucleus|GO:0005689,U12-type spliceosomal complex|
SOX8	chr16	1031769	1036979	5210	16p13.3	SRY (sex determining region Y)-box 8	GO:0060018,astrocyte fate commitment|GO:0007422,peripheral nervous system development|GO:0090190,positive regulation of branching involved in ureteric bud morphogenesis|GO:0072289,metanephric nephron tubule formation|GO:0045893,positive regulation of transcription, DNA-dependent|GO:0045444,fat cell differentiation|GO:0001649,osteoblast differentiation|GO:0045662,negative regulation of myoblast di…	GO:0000979,RNA polymerase II core promoter sequence-specific DNA binding|GO:0003700,sequence-specific DNA binding transcription factor activity|GO:0008134,transcription factor binding|GO:0003677,DNA binding|	GO:0005737,cytoplasm|GO:0005634,nucleus|		46,XY disorder of sex development;Female infertility;Male infertility;Male/female infertility;SOX8 deficiency
SPSB3	chr16	1826738	1831823	5085	16p13.3	splA/ryanodine receptor domain and SOCS box containing 3	GO:0016567,protein ubiquitination|GO:0035556,intracellular signal transduction|		GO:0005622,intracellular|
SRL	chr16	4239374	4292081	52707	16p13.3	sarcalumenin		GO:0005525,GTP binding|GO:0003924,GTPase activity|	GO:0033018,sarcoplasmic reticulum lumen|		Stillbirth
SRRM2	chr16	2802638	2821413	18775	16p13.3	serine/arginine repetitive matrix 2	GO:0000398,mRNA splicing, via spliceosome|	GO:0047485,protein N-terminus binding|GO:0003723,RNA binding|GO:0070742,C2H2 zinc finger domain binding|	GO:0071013,catalytic step 2 spliceosome|GO:0015030,Cajal body|GO:0005730,nucleolus|GO:0005634,nucleus|GO:0016607,nuclear speck|		Autism spectrum disorder;Left ventricular obstruction & Neurodevelopmental disorder;Mean corpuscular volume, association with;Papillary thyroid carcinoma
SSTR5	chr16	1122755	1131454	8699	16p13.3	somatostatin receptor 5	GO:0042593,glucose homeostasis|GO:0038170,somatostatin signaling pathway|GO:0007193,adenylate cyclase-inhibiting G-protein coupled receptor signaling pathway|GO:0050796,regulation of insulin secretion|GO:0071385,cellular response to glucocorticoid stimulus|GO:0007187,G-protein coupled receptor signaling pathway, coupled to cyclic nucleotide second messenger|GO:0007186,G-protein coupled receptor s…	GO:0004994,somatostatin receptor activity|	GO:0005887,integral to plasma membrane|GO:0005737,cytoplasm|GO:0005886,plasma membrane|	REACT_111102,Signal Transduction|REACT_14819,Peptide ligand-binding receptors|WP455,GPCRs, Class A Rhodopsin-like|WP24,Peptide GPCRs|REACT_21340,GPCR ligand binding|REACT_14797,Signaling by GPCR|REACT_19231,G alpha (i) signalling events|ko04080,Neuroactive ligand-receptor interaction|hsa04080,Neuroactive ligand-receptor interaction|REACT_14828,Class A/1 (Rhodopsin-like receptors)|REACT_19184,GPCR…	Bipolar affective disorder, association with;Increased cellular proliferation and PDX-1 overexpression;Schizophrenia;Somatostatin analog resistance;Sudden unexpected death in epilepsy
STUB1	chr16	730409	732801	2392	16p13.3	STIP1 homology and U-box containing protein 1, E3 ubiquitin protein ligase	GO:0006511,ubiquitin-dependent protein catabolic process|GO:0030579,ubiquitin-dependent SMAD protein catabolic process|GO:0030512,negative regulation of transforming growth factor beta receptor signaling pathway|GO:0043161,proteasomal ubiquitin-dependent protein catabolic process|GO:0006281,DNA repair|GO:0071218,cellular response to misfolded protein|GO:0031943,regulation of glucocorticoid metabo…	GO:0030544,Hsp70 protein binding|GO:0042803,protein homodimerization activity|GO:0046332,SMAD binding|GO:0005515,protein binding|GO:0034450,ubiquitin-ubiquitin ligase activity|GO:0030674,protein binding, bridging|GO:0019899,enzyme binding|GO:0004842,ubiquitin-protein ligase activity|GO:0051879,Hsp90 protein binding|GO:0051787,misfolded protein binding|GO:0019900,kinase binding|GO:0030911,TPR doma…	GO:0042405,nuclear inclusion body|GO:0005737,cytoplasm|GO:0000151,ubiquitin ligase complex|GO:0005829,cytosol|GO:0031371,ubiquitin conjugating enzyme complex|	ko04120,Ubiquitin mediated proteolysis|REACT_75820,Class I MHC mediated antigen processing & presentation|alphasynuclein_pathway,Alpha-synuclein signaling|hsa04120,Ubiquitin mediated proteolysis|hsa04141,Protein processing in endoplasmic reticulum|REACT_75842,Antigen processing: Ubiquitination & Proteasome degradation|REACT_6900,Immune System|ko04141,Protein processing in endoplasmic reticulum|RE…	Abnormality of the nervous system;Ataxia;Ataxia & hypogonadism;Ataxia with myoclonus;Cerebellar ataxia;Epilepsy and intellectual disability;Gordon Holmes syndrome;Spastic ataxia;Spinocerebellar ataxia 16;Spinocerebellar ataxia 48
TBC1D24	chr16	2525127	2555729	30602	16p13.3	TBC1 domain family, member 24	GO:0031175,neuron projection development|	GO:0005097,Rab GTPase activator activity|GO:0005515,protein binding|	GO:0005737,cytoplasm|		Alternating hemiplegia & partialis continua;Cortical myoclonus with cerebellar ataxia;Deafness, nonsyndromic;Deafness, onychodystrophy, osteodystrophy, mental retardation, and seizures syndrome;Developmental and epileptic encephalopathy;Epilepsia partialis;Epilepsy;Epilepsy and/or neurodevelopmental disorders;Epilepsy of infancy with migrating focal seizures;Epilepsy with cognitive impairment / a…
TBL3	chr16	2022053	2032920	10867	16p13.3	transducin (beta)-like 3	GO:0007199,G-protein coupled receptor signaling pathway coupled to cGMP nucleotide second messenger|GO:0006364,rRNA processing|	GO:0005057,receptor signaling protein activity|	GO:0005730,nucleolus|GO:0005634,nucleus|GO:0032040,small-subunit processome|	hsa03008,Ribosome biogenesis in eukaryotes|ko03008,Ribosome biogenesis in eukaryotes|	Developmental disorder
TELO2	chr16	1543360	1560455	17095	16p13.3	TEL2, telomere maintenance 2, homolog (S. cerevisiae)		GO:0032403,protein complex binding|GO:0005515,protein binding|	GO:0000781,chromosome, telomeric region|GO:0005737,cytoplasm|GO:0005634,nucleus|GO:0016020,membrane|GO:0005622,intracellular|	hsa03460,Fanconi anemia pathway|ko03460,Fanconi anemia pathway|	Intellectual disability, syndromic;Multiple sessile serrated adenoma;You-Hoover-Fong syndrome
THOC6	chr16	3074035	3077751	3716	16p13.3	THO complex 6 homolog (Drosophila)	GO:0008380,RNA splicing|GO:0006406,mRNA export from nucleus|GO:0006397,mRNA processing|GO:0046784,intronless viral mRNA export from host nucleus|	GO:0003723,RNA binding|	GO:0000347,THO complex|GO:0000346,transcription export complex|GO:0000445,THO complex part of transcription export complex|	hsa03013,RNA transport|hsa_M00405,THC complex|ko03013,RNA transport|hsa_M00406,TREX complex|	Beaulieu-Boycott-Innes syndrome;Cardiac malformation, developmental delay and undescended testis;Intellectual disability
TIGD7	chr16	3348807	3355430	6623	16p13.3	tigger transposable element derived 7		GO:0003677,DNA binding|	GO:0005634,nucleus|		Schizophrenia
TMEM204	chr16	1578678	1605569	26891	16p13.3	transmembrane protein 204	GO:0030947,regulation of vascular endothelial growth factor receptor signaling pathway|GO:0051145,smooth muscle cell differentiation|GO:0006950,response to stress|GO:0001945,lymph vessel development|		GO:0016021,integral to membrane|GO:0005912,adherens junction|GO:0005886,plasma membrane|
TNFRSF12A	chr16	3070368	3072383	2015	16p13.3	tumor necrosis factor receptor superfamily, member 12A	GO:0045773,positive regulation of axon extension|GO:0006917,induction of apoptosis|GO:0006928,cellular component movement|GO:0001525,angiogenesis|GO:2001238,positive regulation of extrinsic apoptotic signaling pathway|GO:0006931,substrate-dependent cell migration, cell attachment to substrate|GO:0006915,apoptotic process|GO:0007275,multicellular organismal development|	GO:0005515,protein binding|	GO:0016021,integral to membrane|GO:0009986,cell surface|GO:0001726,ruffle|GO:0005886,plasma membrane|	hsa04060,Cytokine-cytokine receptor interaction|ko04060,Cytokine-cytokine receptor interaction|
TPSAB1	chr16	1290705	1292555	1850	16p13.3	tryptase alpha/beta 1	GO:0022617,extracellular matrix disassembly|GO:0006952,defense response|GO:0006508,proteolysis|GO:0030198,extracellular matrix organization|	GO:0005515,protein binding|GO:0008236,serine-type peptidase activity|GO:0004252,serine-type endopeptidase activity|	GO:0005615,extracellular space|GO:0005576,extracellular region|GO:0031012,extracellular matrix|		Clonal mast cell disease;Tryptasaemia, alpha
TPSB2	chr16	1278335	1280185	1850	16p13.3	tryptase beta 2 (gene/pseudogene)	GO:0006508,proteolysis|	GO:0008236,serine-type peptidase activity|GO:0004252,serine-type endopeptidase activity|	GO:0005576,extracellular region|		Null allele
TPSD1	chr16	1306069	1309009	2940	16p13.3	tryptase delta 1	GO:0006508,proteolysis|	GO:0008236,serine-type peptidase activity|GO:0004252,serine-type endopeptidase activity|	GO:0005576,extracellular region|		Intellectual disability, autosomal recessive
TPSG1	chr16	1271650	1275268	3618	16p13.3	tryptase gamma 1	GO:0006508,proteolysis|	GO:0008236,serine-type peptidase activity|GO:0004252,serine-type endopeptidase activity|	GO:0005887,integral to plasma membrane|		High myopia
TRAF7	chr16	2205782	2228130	22348	16p13.3	TNF receptor-associated factor 7	GO:0000185,activation of MAPKKK activity|GO:0006351,transcription, DNA-dependent|GO:0043410,positive regulation of MAPK cascade|GO:0016567,protein ubiquitination|GO:0006915,apoptotic process|GO:0006355,regulation of transcription, DNA-dependent|GO:0042981,regulation of apoptotic process|	GO:0008270,zinc ion binding|GO:0005515,protein binding|GO:0004842,ubiquitin-protein ligase activity|	GO:0043231,intracellular membrane-bounded organelle|GO:0000151,ubiquitin ligase complex|GO:0016023,cytoplasmic membrane-bounded vesicle|GO:0005886,plasma membrane|		Autism;Developmental delay, congenital anomalies & dysmorphic features
TRAP1	chr16	3708037	3767525	59488	16p13.3	TNF receptor-associated protein 1	GO:0006457,protein folding|GO:0034599,cellular response to oxidative stress|	GO:0051082,unfolded protein binding|GO:0005524,ATP binding|GO:0005164,tumor necrosis factor receptor binding|	GO:0005575,cellular_component|GO:0005739,mitochondrion|	WP366,TGF-beta Receptor Signaling Pathway|	Autoinflammatory disease;Congenital anomalies of the kidney and urinary tract/CAKUT in VACTERL;Hirschsprung disease;Neurodevelopmental disorder;Parkinson disease, late-onset
TSC2	chr16	2097985	2139491	41506	16p13.3	tuberous sclerosis 2	GO:0007173,epidermal growth factor receptor signaling pathway|GO:0051260,protein homooligomerization|GO:0045792,negative regulation of cell size|GO:0048009,insulin-like growth factor receptor signaling pathway|GO:0030100,regulation of endocytosis|GO:0008543,fibroblast growth factor receptor signaling pathway|GO:0007507,heart development|GO:0050680,negative regulation of epithelial cell proliferat…	GO:0042803,protein homodimerization activity|GO:0005096,GTPase activator activity|GO:0019902,phosphatase binding|GO:0005515,protein binding|GO:0071889,14-3-3 protein binding|GO:0046982,protein heterodimerization activity|	GO:0033596,TSC1-TSC2 complex|GO:0043025,neuronal cell body|GO:0005737,cytoplasm|GO:0005634,nucleus|GO:0005829,cytosol|GO:0048471,perinuclear region of cytoplasm|GO:0030426,growth cone|GO:0030425,dendrite|GO:0005901,caveola|GO:0044430,cytoskeletal part|GO:0005794,Golgi apparatus|GO:0016020,membrane|	REACT_12056,NGF signalling via TRKA from the plasma membrane|REACT_762,IRS-related events|REACT_21393,Regulation of Rheb GTPase activity by AMPK|REACT_17025,Downstream signal transduction|REACT_12564,AKT phosphorylates targets in the cytosol|REACT_111040,Signaling by SCF-KIT|ko04150,mTOR signaling pathway|WP727,Monoamine Transport|REACT_332,IRS-mediated signalling|REACT_6838,mTOR signalling|REACT…	Abnormality of the endocrine system;Angiolipoma;Atrial septal defect with extra-cardiac anomalies;Autism;Autism spectrum disorder;Breast cancer;Cancer;Colorectal cancer;Cystic kidney disease;Epilepsy;Epilepsy and/or neurodevelopmental disorders;Epilepsy with/without neurodevelopmental delay;Epilepsy, syndromic;Epileptic encephalopathy, infantile;Esophageal squamous cell carcinoma;Focal cortical d…
UBE2I	chr16	1359152	1377018	17866	16p13.3	ubiquitin-conjugating enzyme E2I	GO:0010469,regulation of receptor activity|GO:0006511,ubiquitin-dependent protein catabolic process|GO:0006464,cellular protein modification process|GO:0019048,virus-host interaction|GO:0007067,mitosis|GO:0051091,positive regulation of sequence-specific DNA binding transcription factor activity|GO:0051301,cell division|GO:0016925,protein sumoylation|GO:0043161,proteasomal ubiquitin-dependent prot…	GO:0043425,bHLH transcription factor binding|GO:0043398,HLH domain binding|GO:0071535,RING-like zinc finger domain binding|GO:0042802,identical protein binding|GO:0005515,protein binding|GO:0005524,ATP binding|GO:0008134,transcription factor binding|GO:0019789,SUMO ligase activity|GO:0019899,enzyme binding|GO:0004842,ubiquitin-protein ligase activity|GO:0008022,protein C-terminus binding|	GO:0030425,dendrite|GO:0016605,PML body|GO:0005737,cytoplasm|GO:0045202,synapse|GO:0005634,nucleus|GO:0001650,fibrillar center|GO:0000795,synaptonemal complex|	ko04120,Ubiquitin mediated proteolysis|hdac_classi_pathway,Signaling events mediated by HDAC Class I|hsa03013,RNA transport|ar_pathway,Coregulation of Androgen receptor activity|hsa04120,Ubiquitin mediated proteolysis|REACT_75792,Meiotic Synapsis|cmyb_pathway,C-MYB transcription factor network|WP231,TNF-alpha/NF-kB Signaling Pathway|hsa_M00427,Nuclear pore complex|ranbp2pathway,Sumoylation by Ran…	Breast cancer, association with
UBN1	chr16	4897481	4932402	34921	16p13.3	ubinuclein 1	GO:0019048,virus-host interaction|GO:0016568,chromatin modification|GO:0006357,regulation of transcription from RNA polymerase II promoter|GO:0010923,negative regulation of phosphatase activity|	GO:0003700,sequence-specific DNA binding transcription factor activity|GO:0005515,protein binding|GO:0003677,DNA binding|	GO:0016605,PML body|GO:0005923,tight junction|GO:0005634,nucleus|		Hydrops fetalis, nonimmune
UNKL	chr16	1413205	1429653	16448	16p13.3	unkempt homolog (Drosophila)-like	GO:0016567,protein ubiquitination|	GO:0008270,zinc ion binding|GO:0003676,nucleic acid binding|GO:0016874,ligase activity|	GO:0005737,cytoplasm|GO:0005634,nucleus|		Altered p53 binding;Tourette syndrome
VASN	chr16	4421848	4433539	11691	16p13.3	vasorin			GO:0005576,extracellular region|GO:0016021,integral to membrane|
WASIR2	chr16	72915	75112	2197	16p13.3	WASH and IL9R antisense RNA 2 (non-protein coding)
WDR24	chr16	734621	740398	5777	16p13.3	WD repeat domain 24	GO:0016558,protein import into peroxisome matrix|	GO:0005053,peroxisome matrix targeting signal-2 binding|	GO:0005777,peroxisome|
WDR90	chr16	699364	717830	18466	16p13.3	WD repeat domain 90					Autism spectrum disorder
WFIKKN1	chr16	680984	684117	3133	16p13.3	WAP, follistatin/kazal, immunoglobulin, kunitz and netrin domain containing 1		GO:0004867,serine-type endopeptidase inhibitor activity|GO:0008191,metalloendopeptidase inhibitor activity|	GO:0005576,extracellular region|
ZG16B	chr16	2880172	2882285	2113	16p13.3	zymogen granule protein 16 homolog B (rat)			GO:0005576,extracellular region|
ZNF174	chr16	3451214	3459364	8150	16p13.3	zinc finger protein 174	GO:0006351,transcription, DNA-dependent|GO:0000122,negative regulation of transcription from RNA polymerase II promoter|GO:0045892,negative regulation of transcription, DNA-dependent|GO:0016032,viral reproduction|	GO:0042803,protein homodimerization activity|GO:0008270,zinc ion binding|GO:0003700,sequence-specific DNA binding transcription factor activity|GO:0044212,transcription regulatory region DNA binding|	GO:0015629,actin cytoskeleton|GO:0005730,nucleolus|GO:0005737,cytoplasm|GO:0005634,nucleus|
ZNF200	chr16	3272324	3285158	12834	16p13.3	zinc finger protein 200	GO:0006351,transcription, DNA-dependent|GO:0006355,regulation of transcription, DNA-dependent|GO:0008150,biological_process|	GO:0008270,zinc ion binding|GO:0003676,nucleic acid binding|GO:0003674,molecular_function|	GO:0005634,nucleus|	REACT_12627,Generic Transcription Pathway|REACT_71,Gene Expression|
ZNF205	chr16	3162586	3170518	7932	16p13.3	zinc finger protein 205	GO:0010729,positive regulation of hydrogen peroxide biosynthetic process|GO:0006351,transcription, DNA-dependent|GO:0000122,negative regulation of transcription from RNA polymerase II promoter|GO:0006355,regulation of transcription, DNA-dependent|GO:1901030,positive regulation of mitochondrial outer membrane permeabilization|	GO:0008270,zinc ion binding|GO:0005515,protein binding|GO:0003677,DNA binding|	GO:0005634,nucleus|	REACT_12627,Generic Transcription Pathway|REACT_71,Gene Expression|
ZNF213	chr16	3185029	3192805	7776	16p13.3	zinc finger protein 213	GO:0006351,transcription, DNA-dependent|GO:0016032,viral reproduction|	GO:0008270,zinc ion binding|GO:0003700,sequence-specific DNA binding transcription factor activity|GO:0003677,DNA binding|	GO:0005634,nucleus|	REACT_12627,Generic Transcription Pathway|REACT_71,Gene Expression|	Autism
ZNF263	chr16	3333490	3341459	7969	16p13.3	zinc finger protein 263	GO:0006351,transcription, DNA-dependent|GO:0006355,regulation of transcription, DNA-dependent|GO:0045892,negative regulation of transcription, DNA-dependent|GO:0016032,viral reproduction|	GO:0008270,zinc ion binding|GO:0003700,sequence-specific DNA binding transcription factor activity|GO:0003677,DNA binding|	GO:0005730,nucleolus|GO:0005737,cytoplasm|GO:0015630,microtubule cytoskeleton|GO:0005634,nucleus|	REACT_12627,Generic Transcription Pathway|REACT_71,Gene Expression|	QT interval, association with
ZNF500	chr16	4798239	4817163	18924	16p13.3	zinc finger protein 500	GO:0006351,transcription, DNA-dependent|GO:0016032,viral reproduction|	GO:0008270,zinc ion binding|GO:0003700,sequence-specific DNA binding transcription factor activity|GO:0003677,DNA binding|	GO:0005634,nucleus|	REACT_12627,Generic Transcription Pathway|REACT_71,Gene Expression|	Increased adult height, association with
ZNF597	chr16	3482413	3493504	11091	16p13.3	zinc finger protein 597	GO:0006351,transcription, DNA-dependent|GO:0006355,regulation of transcription, DNA-dependent|	GO:0008270,zinc ion binding|GO:0003677,DNA binding|	GO:0005634,nucleus|
ZNF598	chr16	2047654	2059822	12168	16p13.3	zinc finger protein 598		GO:0008270,zinc ion binding|	GO:0005622,intracellular|		Autism spectrum disorder
ZNF75A	chr16	3355405	3368576	13171	16p13.3	zinc finger protein 75a	GO:0006351,transcription, DNA-dependent|GO:0006355,regulation of transcription, DNA-dependent|GO:0008150,biological_process|	GO:0008270,zinc ion binding|GO:0003674,molecular_function|GO:0003677,DNA binding|	GO:0005634,nucleus|
ZSCAN10	chr16	3138890	3149295	10405	16p13.3	zinc finger and SCAN domain containing 10	GO:0006351,transcription, DNA-dependent|GO:0045892,negative regulation of transcription, DNA-dependent|GO:0016032,viral reproduction|	GO:0008270,zinc ion binding|GO:0003700,sequence-specific DNA binding transcription factor activity|GO:0043565,sequence-specific DNA binding|	GO:0005634,nucleus|
