# Supplementary material for: Characterization of Copy-Number Variations and Possible Candidate Genes in Recurrent Pregnancy Losses
Source: Genes (Basel). 2021 Jan 22;12(2):141. doi: 10.3390/genes12020141 (PMC7911754; doi:10.3390/genes12020141)
Supplement: Supplementary file 1 [file genes-12-00141-s001.zip › Supplementary materials/Table S3 signal pathways of GO enrichment.xlsx]

## Sheet: Sheet1
ID	Description	GeneRatio	BgRatio	pvalue	p.adjust	qvalue	geneID	Count	Type
GO:0005833	hemoglobin complex	5/210	12/18511	1.33015e-07	4.01706e-05	3.97646e-05	HBA1/HBA2/HBM/HBQ1/HBZ	5	CC
GO:0005344	oxygen carrier activity	5/200	14/17354	3.55825e-07	0.000125962	0.000119857	HBA1/HBA2/HBM/HBQ1/HBZ	5	MF
GO:0015671	oxygen transport	5/190	15/17381	4.06903e-07	0.000830083	0.000830083	HBA1/HBA2/HBM/HBQ1/HBZ	5	BP
GO:0015669	gas transport	5/190	19/17381	1.52054e-06	0.00155095	0.00155095	HBA1/HBA2/HBM/HBQ1/HBZ	5	BP
GO:0140104	molecular carrier activity	5/200	21/17354	3.38676e-06	0.000599456	0.000570401	HBA1/HBA2/HBM/HBQ1/HBZ	5	MF
GO:0042743	hydrogen peroxide metabolic process	5/190	44/17381	0.00011379	0.0773772	0.0773772	CYBA/HBA1/HBA2/NOXO1/ZNF205	5	BP
GO:0019825	oxygen binding	5/200	45/17354	0.000162465	0.0191708	0.0182417	HBA1/HBA2/HBM/HBQ1/HBZ	5	MF
GO:0000712	resolution of meiotic recombination intermediates	3/190	14/17381	0.000428264	0.218414	0.218414	EME2/MEIOB/SLX4	3	BP
GO:0044445	cytosolic part	10/210	240/18511	0.00042935	0.0648318	0.0641765	ADCY9/HBA1/HBA2/HBM/HBQ1/HBZ/RPL13/RPL3L/RPS2/TSC2	10	CC
GO:0004252	serine-type endopeptidase activity	10/200	244/17354	0.000548354	0.0418599	0.039831	PRSS21/PRSS22/PRSS27/PRSS33/PRSS41/RHBDL1/TPSAB1/TPSB2/TPSD1/TPSG1	10	MF
GO:0004536	deoxyribonuclease activity	5/200	61/17354	0.000681661	0.0418599	0.039831	DNASE1/DNASE1L2/EME2/MEIOB/SLX4	5	MF
GO:0020037	heme binding	7/200	128/17354	0.000709489	0.0418599	0.039831	CYBA/HBA1/HBA2/HBM/HBQ1/HBZ/HMOX2	7	MF
GO:0051307	meiotic chromosome separation	3/190	18/17381	0.000929634	0.379291	0.379291	EME2/MEIOB/SLX4	3	BP
GO:0046906	tetrapyrrole binding	7/200	137/17354	0.00105858	0.0535338	0.0509391	CYBA/HBA1/HBA2/HBM/HBQ1/HBZ/HMOX2	7	MF
GO:0008236	serine-type peptidase activity	10/200	272/17354	0.00125641	0.0555963	0.0529016	PRSS21/PRSS22/PRSS27/PRSS33/PRSS41/RHBDL1/TPSAB1/TPSB2/TPSD1/TPSG1	10	MF
GO:0017171	serine hydrolase activity	10/200	277/17354	0.00143925	0.0566105	0.0538667	PRSS21/PRSS22/PRSS27/PRSS33/PRSS41/RHBDL1/TPSAB1/TPSB2/TPSD1/TPSG1	10	MF
GO:0031225	anchored component of membrane	7/210	156/18511	0.00204993	0.20636	0.204274	DPEP1/MMP25/MSLN/PRSS21/PRSS22/PRSS27/PRSS41	7	CC
GO:0042451	purine nucleoside biosynthetic process	3/190	24/17381	0.00219738	0.640378	0.640378	APRT/NME3/NME4	3	BP
GO:0046129	purine ribonucleoside biosynthetic process	3/190	24/17381	0.00219738	0.640378	0.640378	APRT/NME3/NME4	3	BP
GO:0004175	endopeptidase activity	13/200	469/17354	0.00316493	0.112038	0.106608	CAPN15/MMP25/PRSS21/PRSS22/PRSS27/PRSS33/PRSS41/RHBDL1/SPG7/TPSAB1/TPSB2/TPSD1/TPSG1	13	MF
GO:0031594	neuromuscular junction	4/210	55/18511	0.0034933	0.263744	0.261078	CDH15/DNAJA3/SYNGR3/TBC1D24	4	CC
GO:0032006	regulation of TOR signaling	5/190	93/17381	0.00354056	0.709145	0.709145	MLST8/NPRL3/TELO2/TSC2/WDR24	5	BP
GO:0006228	UTP biosynthetic process	2/190	10/17381	0.00504932	0.709145	0.709145	NME3/NME4	2	BP
GO:0006285	base-excision repair, AP site formation	2/190	10/17381	0.00504932	0.709145	0.709145	MPG/NTHL1	2	BP
GO:0072173	metanephric tubule morphogenesis	2/190	10/17381	0.00504932	0.709145	0.709145	PKD1/SOX8	2	BP
GO:1900225	regulation of NLRP3 inflammasome complex assembly	2/190	10/17381	0.00504932	0.709145	0.709145	MEFV/NLRC3	2	BP
GO:0043020	NADPH oxidase complex	2/210	10/18511	0.00542872	0.327895	0.32458	CYBA/NOXO1	2	CC
GO:0038202	TORC1 signaling	3/190	34/17381	0.00599726	0.709145	0.709145	MLST8/NPRL3/TELO2	3	BP
GO:0044546	NLRP3 inflammasome complex assembly	2/190	11/17381	0.0061272	0.709145	0.709145	MEFV/NLRC3	2	BP
GO:0046051	UTP metabolic process	2/190	11/17381	0.0061272	0.709145	0.709145	NME3/NME4	2	BP
GO:0140097	catalytic activity, acting on DNA	7/200	189/17354	0.00638755	0.200242	0.190537	DNASE1/DNASE1L2/EME2/MEIOB/MPG/NTHL1/SLX4	7	MF
GO:0016888	endodeoxyribonuclease activity, producing 5'-phosphomonoesters	2/200	11/17354	0.00678788	0.200242	0.190537	DNASE1/SLX4	2	MF
GO:0031929	TOR signaling	5/190	109/17381	0.00692326	0.709145	0.709145	MLST8/NPRL3/TELO2/TSC2/WDR24	5	BP
GO:0032008	positive regulation of TOR signaling	3/190	36/17381	0.00704264	0.709145	0.709145	MLST8/TELO2/WDR24	3	BP
GO:0030512	negative regulation of transforming growth factor beta receptor signaling pathway	4/190	70/17381	0.00723642	0.709145	0.709145	PDPK1/STUB1/VASN/WFIKKN1	4	BP
GO:0006183	GTP biosynthetic process	2/190	12/17381	0.00730003	0.709145	0.709145	NME3/NME4	2	BP
GO:0014067	negative regulation of phosphatidylinositol 3-kinase signaling	2/190	12/17381	0.00730003	0.709145	0.709145	NLRC3/TSC2	2	BP
GO:0050665	hydrogen peroxide biosynthetic process	2/190	12/17381	0.00730003	0.709145	0.709145	CYBA/ZNF205	2	BP
GO:0019897	extrinsic component of plasma membrane	6/210	151/18511	0.00758935	0.335049	0.331662	DNAJA3/GNG13/PRSS22/PRSS27/PRSS41/RGS11	6	CC
GO:0031932	TORC2 complex	2/210	12/18511	0.00784419	0.335049	0.331662	MLST8/TELO2	2	CC
GO:1903845	negative regulation of cellular response to transforming growth factor beta stimulus	4/190	72/17381	0.00798416	0.740349	0.740349	PDPK1/STUB1/VASN/WFIKKN1	4	BP
GO:0016889	endodeoxyribonuclease activity, producing 3'-phosphomonoesters	2/200	12/17354	0.00808401	0.220134	0.209464	EME2/SLX4	2	MF
GO:1900016	negative regulation of cytokine production involved in inflammatory response	2/190	13/17381	0.00856563	0.759734	0.759734	MEFV/NLRC3	2	BP
GO:0030544	Hsp70 protein binding	3/200	37/17354	0.00878412	0.222113	0.211347	DNAJA3/MVD/STUB1	3	MF
GO:0051304	chromosome separation	4/190	75/17381	0.00919809	0.763455	0.763455	CDT1/EME2/MEIOB/SLX4	4	BP
GO:0022626	cytosolic ribosome	5/210	113/18511	0.00935925	0.335049	0.331662	HBA1/HBA2/RPL13/RPL3L/RPS2	5	CC
GO:0032947	protein complex scaffold activity	4/200	72/17354	0.00957082	0.225871	0.214924	AXIN1/MAPK8IP3/SLC9A3R2/TELO2	4	MF
GO:0010310	regulation of hydrogen peroxide metabolic process	2/190	14/17381	0.00992185	0.763455	0.763455	NOXO1/ZNF205	2	BP
GO:1901070	guanosine-containing compound biosynthetic process	2/190	14/17381	0.00992185	0.763455	0.763455	NME3/NME4	2	BP
GO:0042455	ribonucleoside biosynthetic process	3/190	41/17381	0.0101046	0.763455	0.763455	APRT/NME3/NME4	3	BP
GO:0019104	DNA N-glycosylase activity	2/200	14/17354	0.0109788	0.242674	0.230912	MPG/NTHL1	2	MF
GO:0046658	anchored component of plasma membrane	3/210	41/18511	0.0111772	0.335049	0.331662	PRSS22/PRSS27/PRSS41	3	CC
GO:0006241	CTP biosynthetic process	2/190	15/17381	0.0113666	0.772929	0.772929	NME3/NME4	2	BP
GO:0009209	pyrimidine ribonucleoside triphosphate biosynthetic process	2/190	15/17381	0.0113666	0.772929	0.772929	NME3/NME4	2	BP
GO:0046036	CTP metabolic process	2/190	15/17381	0.0113666	0.772929	0.772929	NME3/NME4	2	BP
GO:0004520	endodeoxyribonuclease activity	3/200	41/17354	0.0116538	0.242674	0.230912	DNASE1/EME2/SLX4	3	MF
GO:0035859	Seh1-associated complex	2/210	15/18511	0.0122038	0.335049	0.331662	NPRL3/WDR24	2	CC
GO:0038201	TOR complex	2/210	15/18511	0.0122038	0.335049	0.331662	MLST8/TELO2	2	CC
GO:0006474	N-terminal protein amino acid acetylation	2/190	16/17381	0.0128978	0.822233	0.822233	CREBBP/NAA60	2	BP
GO:0009208	pyrimidine ribonucleoside triphosphate metabolic process	2/190	16/17381	0.0128978	0.822233	0.822233	NME3/NME4	2	BP
GO:0022627	cytosolic small ribosomal subunit	3/210	45/18511	0.0143959	0.362297	0.358635	HBA1/HBA2/RPS2	3	CC
GO:0006220	pyrimidine nucleotide metabolic process	3/190	47/17381	0.0146557	0.856724	0.856724	NME3/NME4/NTHL1	3	BP
GO:0009163	nucleoside biosynthetic process	3/190	48/17381	0.0155095	0.856724	0.856724	APRT/NME3/NME4	3	BP
GO:0004519	endonuclease activity	5/200	128/17354	0.0163649	0.317015	0.30165	DNASE1/DNASE1L2/EME2/NTHL1/SLX4	5	MF
GO:0007131	reciprocal meiotic recombination	3/190	49/17381	0.0163907	0.856724	0.856724	EME2/MEIOB/SLX4	3	BP
GO:0035825	homologous recombination	3/190	49/17381	0.0163907	0.856724	0.856724	EME2/MEIOB/SLX4	3	BP
GO:1901659	glycosyl compound biosynthetic process	3/190	50/17381	0.0172996	0.856724	0.856724	APRT/NME3/NME4	3	BP
GO:0019838	growth factor binding	5/200	130/17354	0.0173861	0.317015	0.30165	IGFALS/RHBDF1/RPS2/VASN/WFIKKN1	5	MF
GO:0004550	nucleoside diphosphate kinase activity	2/200	18/17354	0.0179105	0.317015	0.30165	NME3/NME4	2	MF
GO:0009148	pyrimidine nucleoside triphosphate biosynthetic process	2/190	19/17381	0.0179897	0.856724	0.856724	NME3/NME4	2	BP
GO:0005840	ribosome	7/210	235/18511	0.0179929	0.388442	0.384516	HBA1/HBA2/MRPL28/MRPS34/RPL13/RPL3L/RPS2	7	CC
GO:0044391	ribosomal subunit	6/210	185/18511	0.0191223	0.388442	0.384516	HBA1/HBA2/MRPL28/RPL13/RPL3L/RPS2	6	CC
GO:0071682	endocytic vesicle lumen	2/210	19/18511	0.0192935	0.388442	0.384516	HBA1/HBA2	2	CC
GO:0006488	dolichol-linked oligosaccharide biosynthetic process	2/190	20/17381	0.0198465	0.856724	0.856724	ALG1/MVD	2	BP
GO:0072234	metanephric nephron tubule development	2/190	20/17381	0.0198465	0.856724	0.856724	PKD1/SOX8	2	BP
GO:0050431	transforming growth factor beta binding	2/200	19/17354	0.0198676	0.33491	0.318678	VASN/WFIKKN1	2	MF
GO:0006490	oligosaccharide-lipid intermediate biosynthetic process	2/190	21/17381	0.02178	0.856724	0.856724	ALG1/MVD	2	BP
GO:0006622	protein targeting to lysosome	2/190	21/17381	0.02178	0.856724	0.856724	GNPTG/NAGPA	2	BP
GO:0042744	hydrogen peroxide catabolic process	2/190	22/17381	0.0237881	0.856724	0.856724	HBA1/HBA2	2	BP
GO:0046132	pyrimidine ribonucleoside biosynthetic process	2/190	22/17381	0.0237881	0.856724	0.856724	NME3/NME4	2	BP
GO:0072170	metanephric tubule development	2/190	22/17381	0.0237881	0.856724	0.856724	PKD1/SOX8	2	BP
GO:0009147	pyrimidine nucleoside triphosphate metabolic process	2/190	23/17381	0.025869	0.856724	0.856724	NME3/NME4	2	BP
GO:0009220	pyrimidine ribonucleotide biosynthetic process	2/190	23/17381	0.025869	0.856724	0.856724	NME3/NME4	2	BP
GO:0016338	calcium-independent cell-cell adhesion via plasma membrane cell-adhesion molecules	2/190	23/17381	0.025869	0.856724	0.856724	CLDN6/CLDN9	2	BP
GO:0072243	metanephric nephron epithelium development	2/190	23/17381	0.025869	0.856724	0.856724	PKD1/SOX8	2	BP
GO:0016799	hydrolase activity, hydrolyzing N-glycosyl compounds	2/200	22/17354	0.0262409	0.403881	0.384306	MPG/NTHL1	2	MF
GO:0016894	endonuclease activity, active with either ribo- or deoxyribonucleic acids and producing 3'-phosphomonoesters	2/200	22/17354	0.0262409	0.403881	0.384306	EME2/SLX4	2	MF
GO:0017015	regulation of transforming growth factor beta receptor signaling pathway	4/190	103/17381	0.0264844	0.856724	0.856724	PDPK1/STUB1/VASN/WFIKKN1	4	BP
GO:0009206	purine ribonucleoside triphosphate biosynthetic process	3/190	60/17381	0.027914	0.856724	0.856724	NME3/NME4/VPS9D1	3	BP
GO:0008211	glucocorticoid metabolic process	2/190	24/17381	0.028021	0.856724	0.856724	CACNA1H/STUB1	2	BP
GO:0043457	regulation of cellular respiration	2/190	24/17381	0.028021	0.856724	0.856724	CBFA2T3/TRAP1	2	BP
GO:1903844	regulation of cellular response to transforming growth factor beta stimulus	4/190	105/17381	0.0281632	0.856724	0.856724	PDPK1/STUB1/VASN/WFIKKN1	4	BP
GO:0030695	GTPase regulator activity	8/200	313/17354	0.0289688	0.414565	0.394472	ARHGDIG/AXIN1/DNAJA3/NPRL3/RGS11/TBC1D24/TSC2/VPS9D1	8	MF
GO:0009145	purine nucleoside triphosphate biosynthetic process	3/190	61/17381	0.029128	0.856724	0.856724	NME3/NME4/VPS9D1	3	BP
GO:0016667	oxidoreductase activity, acting on a sulfur group of donors	3/200	58/17354	0.0292772	0.414565	0.394472	GFER/PDIA2/MSRB1	3	MF
GO:0019898	extrinsic component of membrane	7/210	261/18511	0.0297159	0.560887	0.555218	DNAJA3/GNG13/PAM16/PRSS22/PRSS27/PRSS41/RGS11	7	CC
GO:0001945	lymph vessel development	2/190	25/17381	0.0302422	0.856724	0.856724	PKD1/TMEM204	2	BP
GO:0009218	pyrimidine ribonucleotide metabolic process	2/190	25/17381	0.0302422	0.856724	0.856724	NME3/NME4	2	BP
GO:1902686	mitochondrial outer membrane permeabilization involved in programmed cell death	3/190	62/17381	0.0303697	0.856724	0.856724	RHOT2/SPG7/ZNF205	3	BP
GO:0030159	receptor signaling complex scaffold activity	2/200	24/17354	0.0308866	0.420532	0.40015	AXIN1/MAPK8IP3	2	MF
GO:0004518	nuclease activity	6/200	206/17354	0.0323446	0.42058	0.400195	DNASE1/DNASE1L2/EME2/MEIOB/NTHL1/SLX4	6	MF
GO:0072207	metanephric epithelium development	2/190	26/17381	0.0325309	0.856724	0.856724	PKD1/SOX8	2	BP
GO:0072273	metanephric nephron morphogenesis	2/190	26/17381	0.0325309	0.856724	0.856724	PKD1/SOX8	2	BP
GO:0090101	negative regulation of transmembrane receptor protein serine/threonine kinase signaling pathway	4/190	110/17381	0.0326328	0.856724	0.856724	PDPK1/STUB1/VASN/WFIKKN1	4	BP
GO:0035794	positive regulation of mitochondrial membrane permeability	3/190	64/17381	0.0329354	0.856724	0.856724	RHOT2/SPG7/ZNF205	3	BP
GO:0031072	heat shock protein binding	4/200	105/17354	0.0332662	0.42058	0.400195	DNAJA3/MVD/STUB1/TELO2	4	MF
GO:0009201	ribonucleoside triphosphate biosynthetic process	3/190	65/17381	0.0342594	0.856724	0.856724	NME3/NME4/VPS9D1	3	BP
GO:1905710	positive regulation of membrane permeability	3/190	66/17381	0.0356107	0.856724	0.856724	RHOT2/SPG7/ZNF205	3	BP
GO:0003735	structural constituent of ribosome	5/200	159/17354	0.0371142	0.448016	0.426301	MRPL28/MRPS34/RPL13/RPL3L/RPS2	5	MF
GO:0006623	protein targeting to vacuole	2/190	28/17381	0.0373039	0.856724	0.856724	GNPTG/NAGPA	2	BP
GO:0007143	female meiotic nuclear division	2/190	28/17381	0.0373039	0.856724	0.856724	MEIOB/SPIRE2	2	BP
GO:0031365	N-terminal protein amino acid modification	2/190	28/17381	0.0373039	0.856724	0.856724	CREBBP/NAA60	2	BP
GO:0005506	iron ion binding	5/200	160/17354	0.0379674	0.448016	0.426301	HBA1/HBA2/HBM/HBQ1/HBZ	5	MF
GO:0061136	regulation of proteasomal protein catabolic process	5/190	169/17381	0.0382352	0.856724	0.856724	CBFA2T3/PKD1/RHBDF1/RNF166/STUB1	5	BP
GO:0046134	pyrimidine nucleoside biosynthetic process	2/190	29/17381	0.0397848	0.856724	0.856724	NME3/NME4	2	BP
GO:0008589	regulation of smoothened signaling pathway	3/190	69/17381	0.0398271	0.856724	0.856724	CREBBP/GLIS2/IFT140	3	BP
GO:0140013	meiotic nuclear division	5/190	171/17381	0.0398932	0.856724	0.856724	EME2/FANCA/MEIOB/SLX4/SPIRE2	5	BP
GO:0043425	bHLH transcription factor binding	2/200	28/17354	0.0410562	0.468835	0.446111	CREBBP/UBE2I	2	MF
GO:0007034	vacuolar transport	4/190	119/17381	0.0416681	0.856724	0.856724	CHMP1A/GNPTG/MGRN1/NAGPA	4	BP
GO:0045730	respiratory burst	2/190	30/17381	0.0423265	0.856724	0.856724	CYBA/NOXO1	2	BP
GO:1902175	regulation of oxidative stress-induced intrinsic apoptotic signaling pathway	2/190	30/17381	0.0423265	0.856724	0.856724	PDIA2/TRAP1	2	BP
GO:0030515	snoRNA binding	2/200	29/17354	0.0437701	0.484207	0.460738	NUDT16L1/TBL3	2	MF
GO:0015949	nucleobase-containing small molecule interconversion	2/190	31/17381	0.0449273	0.856724	0.856724	NME3/NME4	2	BP
GO:0046039	GTP metabolic process	2/190	31/17381	0.0449273	0.856724	0.856724	NME3/NME4	2	BP
GO:0061462	protein localization to lysosome	2/190	31/17381	0.0449273	0.856724	0.856724	GNPTG/NAGPA	2	BP
GO:0046128	purine ribonucleoside metabolic process	3/190	73/17381	0.0458238	0.856724	0.856724	APRT/NME3/NME4	3	BP
GO:0005096	GTPase activator activity	7/200	284/17354	0.0467394	0.491457	0.467637	ARHGDIG/AXIN1/NPRL3/RGS11/TBC1D24/TSC2/VPS9D1	7	MF
GO:0001227	transcriptional repressor activity, RNA polymerase II transcription regulatory region sequence-specific binding	6/200	226/17354	0.0472021	0.491457	0.467637	CREBBP/E4F1/SNAI3/ZNF174/ZNF205/ZNF263	6	MF
GO:0030990	intraciliary transport particle	2/210	31/18511	0.0480277	0.777219	0.769363	CLUAP1/IFT140	2	CC
GO:0015935	small ribosomal subunit	3/210	72/18511	0.048533	0.777219	0.769363	HBA1/HBA2/RPS2	3	CC
GO:0071375	cellular response to peptide hormone stimulus	7/190	303/17381	0.0492291	0.856724	0.856724	ADCY9/APRT/ATP6V0C/CYBA/GNG13/PDPK1/TSC2	7	BP
GO:0060589	nucleoside-triphosphatase regulator activity	8/200	350/17354	0.0502894	0.508641	0.483988	ARHGDIG/AXIN1/DNAJA3/NPRL3/RGS11/TBC1D24/TSC2/VPS9D1	8	MF
GO:0003338	metanephros morphogenesis	2/190	33/17381	0.0503002	0.856724	0.856724	PKD1/SOX8	2	BP
GO:0006221	pyrimidine nucleotide biosynthetic process	2/190	33/17381	0.0503002	0.856724	0.856724	NME3/NME4	2	BP
GO:0006308	DNA catabolic process	2/190	33/17381	0.0503002	0.856724	0.856724	DNASE1/DNASE1L2	2	BP
GO:0046131	pyrimidine ribonucleoside metabolic process	2/190	33/17381	0.0503002	0.856724	0.856724	NME3/NME4	2	BP
GO:0009142	nucleoside triphosphate biosynthetic process	3/190	76/17381	0.0505975	0.856724	0.856724	NME3/NME4/VPS9D1	3	BP
GO:0042278	purine nucleoside metabolic process	3/190	76/17381	0.0505975	0.856724	0.856724	APRT/NME3/NME4	3	BP
GO:1903046	meiotic cell cycle process	5/190	183/17381	0.0507531	0.856724	0.856724	EME2/FANCA/MEIOB/SLX4/SPIRE2	5	BP
GO:0010498	proteasomal protein catabolic process	9/190	437/17381	0.0512076	0.856724	0.856724	AXIN1/CBFA2T3/CCNF/KCTD5/PKD1/RHBDF1/RNF166/STUB1/UBE2I	9	BP
GO:0006501	C-terminal protein lipidation	3/190	77/17381	0.0522405	0.856724	0.856724	MSLN/PRSS21/PRSS41	3	BP
GO:0051879	Hsp90 protein binding	2/200	32/17354	0.0522933	0.509562	0.484865	STUB1/TELO2	2	MF
GO:0032148	activation of protein kinase B activity	2/190	34/17381	0.0530691	0.856724	0.856724	MLST8/PDPK1	2	BP
GO:1900015	regulation of cytokine production involved in inflammatory response	2/190	34/17381	0.0530691	0.856724	0.856724	MEFV/NLRC3	2	BP
GO:0016829	lyase activity	5/200	176/17354	0.0532593	0.509562	0.484865	ADCY9/ECI1/FAHD1/MVD/NTHL1	5	MF
GO:0046902	regulation of mitochondrial membrane permeability	3/190	78/17381	0.053909	0.856724	0.856724	RHOT2/SPG7/ZNF205	3	BP
GO:0072527	pyrimidine-containing compound metabolic process	3/190	79/17381	0.055603	0.856724	0.856724	NME3/NME4/NTHL1	3	BP
GO:0060236	regulation of mitotic spindle organization	2/190	35/17381	0.0558911	0.856724	0.856724	CHMP1A/PKD1	2	BP
GO:0072666	establishment of protein localization to vacuole	2/190	35/17381	0.0558911	0.856724	0.856724	GNPTG/NAGPA	2	BP
GO:0030667	secretory granule membrane	7/210	301/18511	0.0563225	0.777219	0.769363	ABCA3/ATP6V0C/CYBA/HMOX2/MMP25/RAB26/RAB40C	7	CC
GO:0032436	positive regulation of proteasomal ubiquitin-dependent protein catabolic process	3/190	80/17381	0.0573222	0.856724	0.856724	CBFA2T3/RNF166/STUB1	3	BP
GO:0072593	reactive oxygen species metabolic process	6/190	251/17381	0.0579225	0.856724	0.856724	CYBA/HBA1/HBA2/NOXO1/TRAP1/ZNF205	6	BP
GO:0010970	transport along microtubule	4/190	133/17381	0.0582606	0.856724	0.856724	CLUAP1/IFT140/RHOT2/SPG7	4	BP
GO:0099111	microtubule-based transport	4/190	133/17381	0.0582606	0.856724	0.856724	CLUAP1/IFT140/RHOT2/SPG7	4	BP
GO:0007257	activation of JUN kinase activity	2/190	36/17381	0.0587645	0.856724	0.856724	AXIN1/MAPK8IP3	2	BP
GO:0005758	mitochondrial intermembrane space	3/210	78/18511	0.0589771	0.777219	0.769363	GFER/NME4/TRAP1	3	CC
GO:1903426	regulation of reactive oxygen species biosynthetic process	3/190	81/17381	0.0590664	0.856724	0.856724	CYBA/TRAP1/ZNF205	3	BP
GO:0002534	cytokine production involved in inflammatory response	2/190	37/17381	0.061688	0.856724	0.856724	MEFV/NLRC3	2	BP
GO:0010824	regulation of centrosome duplication	2/190	37/17381	0.061688	0.856724	0.856724	CCNF/CHMP1A	2	BP
GO:0005834	heterotrimeric G-protein complex	2/210	36/18511	0.0627365	0.777219	0.769363	GNG13/RGS11	2	CC
GO:1905360	GTPase complex	2/210	36/18511	0.0627365	0.777219	0.769363	GNG13/RGS11	2	CC
GO:0009152	purine ribonucleotide biosynthetic process	6/190	257/17381	0.0634454	0.856724	0.856724	ADCY9/APRT/MC1R/NME3/NME4/VPS9D1	6	BP
GO:1903050	regulation of proteolysis involved in cellular protein catabolic process	6/190	257/17381	0.0634454	0.856724	0.856724	AXIN1/CBFA2T3/PKD1/RHBDF1/RNF166/STUB1	6	BP
GO:0000079	regulation of cyclin-dependent protein serine/threonine kinase activity	3/190	84/17381	0.0644472	0.856724	0.856724	PKD1/PKMYT1/TFAP4	3	BP
GO:0016831	carboxy-lyase activity	2/200	36/17354	0.0644812	0.600694	0.571579	FAHD1/MVD	2	MF
GO:0010677	negative regulation of cellular carbohydrate metabolic process	2/190	38/17381	0.0646601	0.856724	0.856724	CBFA2T3/PGP	2	BP
GO:0061512	protein localization to cilium	2/190	38/17381	0.0646601	0.856724	0.856724	IFT140/RAB11FIP3	2	BP
GO:0090224	regulation of spindle organization	2/190	38/17381	0.0646601	0.856724	0.856724	CHMP1A/PKD1	2	BP
GO:0018410	C-terminal protein amino acid modification	3/190	85/17381	0.0662894	0.856724	0.856724	MSLN/PRSS21/PRSS41	3	BP
GO:0090288	negative regulation of cellular response to growth factor stimulus	4/190	139/17381	0.0663062	0.856724	0.856724	PDPK1/STUB1/VASN/WFIKKN1	4	BP
GO:0006164	purine nucleotide biosynthetic process	6/190	260/17381	0.0663197	0.856724	0.856724	ADCY9/APRT/MC1R/NME3/NME4/VPS9D1	6	BP
GO:0000280	nuclear division	8/190	393/17381	0.0674126	0.856724	0.856724	CDT1/CHMP1A/EME2/FANCA/MEIOB/PKMYT1/SLX4/SPIRE2	8	BP
GO:0000154	rRNA modification	2/190	39/17381	0.0676795	0.856724	0.856724	RPUSD1/TSR3	2	BP
GO:0071377	cellular response to glucagon stimulus	2/190	39/17381	0.0676795	0.856724	0.856724	ADCY9/GNG13	2	BP
GO:0090559	regulation of membrane permeability	3/190	86/17381	0.0681557	0.856724	0.856724	RHOT2/SPG7/ZNF205	3	BP
GO:0035735	intraciliary transport involved in cilium assembly	2/190	40/17381	0.0707447	0.856724	0.856724	CLUAP1/IFT140	2	BP
GO:0045132	meiotic chromosome segregation	3/190	88/17381	0.0719594	0.856724	0.856724	EME2/MEIOB/SLX4	3	BP
GO:1904029	regulation of cyclin-dependent protein kinase activity	3/190	88/17381	0.0719594	0.856724	0.856724	PKD1/PKMYT1/TFAP4	3	BP
GO:0005759	mitochondrial matrix	9/210	452/18511	0.0731157	0.777219	0.769363	ACSF3/DNAJA3/ECI1/HAGH/MPG/MRPL28/NME4/PAM16/TRAP1	9	CC
GO:0000381	regulation of alternative mRNA splicing, via spliceosome	2/190	41/17381	0.0738545	0.856724	0.856724	RBFOX1/RNPS1	2	BP
GO:0045912	negative regulation of carbohydrate metabolic process	2/190	41/17381	0.0738545	0.856724	0.856724	CBFA2T3/PGP	2	BP
GO:0031970	organelle envelope lumen	3/210	86/18511	0.0743912	0.777219	0.769363	GFER/NME4/TRAP1	3	CC
GO:0006261	DNA-dependent DNA replication	4/190	145/17381	0.0748994	0.856724	0.856724	CDT1/CHTF18/DNAJA3/EME2	4	BP
GO:0009260	ribonucleotide biosynthetic process	6/190	270/17381	0.0764435	0.856724	0.856724	ADCY9/APRT/MC1R/NME3/NME4/VPS9D1	6	BP
GO:0006284	base-excision repair	2/190	42/17381	0.0770074	0.856724	0.856724	MPG/NTHL1	2	BP
GO:0007080	mitotic metaphase plate congression	2/190	42/17381	0.0770074	0.856724	0.856724	CDT1/CHMP1A	2	BP
GO:0072210	metanephric nephron development	2/190	42/17381	0.0770074	0.856724	0.856724	PKD1/SOX8	2	BP
GO:0016893	endonuclease activity, active with either ribo- or deoxyribonucleic acids and producing 5'-phosphomonoesters	2/200	40/17354	0.0775117	0.603257	0.574018	DNASE1/SLX4	2	MF
GO:0051539	4 iron, 4 sulfur cluster binding	2/200	40/17354	0.0775117	0.603257	0.574018	NTHL1/NUBP2	2	MF
GO:0046390	ribose phosphate biosynthetic process	6/190	273/17381	0.0796429	0.856724	0.856724	ADCY9/APRT/MC1R/NME3/NME4/VPS9D1	6	BP
GO:0072522	purine-containing compound biosynthetic process	6/190	273/17381	0.0796429	0.856724	0.856724	ADCY9/APRT/MC1R/NME3/NME4/VPS9D1	6	BP
GO:0007041	lysosomal transport	3/190	92/17381	0.0798448	0.856724	0.856724	GNPTG/MGRN1/NAGPA	3	BP
GO:0060021	palate development	3/190	92/17381	0.0798448	0.856724	0.856724	MMP25/NPRL3/WFIKKN1	3	BP
GO:0034198	cellular response to amino acid starvation	2/190	43/17381	0.0802023	0.856724	0.856724	NPRL3/WDR24	2	BP
GO:0050982	detection of mechanical stimulus	2/190	43/17381	0.0802023	0.856724	0.856724	PIEZO1/PKD1	2	BP
GO:0072528	pyrimidine-containing compound biosynthetic process	2/190	43/17381	0.0802023	0.856724	0.856724	NME3/NME4	2	BP
GO:0015701	bicarbonate transport	2/190	44/17381	0.0834377	0.856724	0.856724	HBA1/HBA2	2	BP
GO:0072665	protein localization to vacuole	2/190	44/17381	0.0834377	0.856724	0.856724	GNPTG/NAGPA	2	BP
GO:0015036	disulfide oxidoreductase activity	2/200	42/17354	0.0843112	0.603257	0.574018	GFER/PDIA2	2	MF
GO:0016776	phosphotransferase activity, phosphate group as acceptor	2/200	42/17354	0.0843112	0.603257	0.574018	NME3/NME4	2	MF
GO:0035579	specific granule membrane	3/210	91/18511	0.0848394	0.777219	0.769363	CYBA/HMOX2/MMP25	3	CC
GO:1901653	cellular response to peptide	7/190	345/17381	0.0850494	0.856724	0.856724	ADCY9/APRT/ATP6V0C/CYBA/GNG13/PDPK1/TSC2	7	BP
GO:0019787	ubiquitin-like protein transferase activity	9/200	460/17354	0.0855497	0.603257	0.574018	CCNF/FBXL16/MGRN1/RNF166/STUB1/TRAF7/UBE2I/UNKL/ZNF598	9	MF
GO:0007059	chromosome segregation	7/190	346/17381	0.0860469	0.856724	0.856724	CDT1/CHMP1A/EME2/MEIOB/NAA60/SLX4/UBE2I	7	BP
GO:0032007	negative regulation of TOR signaling	2/190	45/17381	0.0867124	0.856724	0.856724	NPRL3/TSC2	2	BP
GO:0004601	peroxidase activity	2/200	43/17354	0.0877768	0.603257	0.574018	HBA1/HBA2	2	MF
GO:0030705	cytoskeleton-dependent intracellular transport	4/190	154/17381	0.0887867	0.856724	0.856724	CLUAP1/IFT140/RHOT2/SPG7	4	BP
GO:0045171	intercellular bridge	2/210	44/18511	0.0888913	0.777219	0.769363	RAB11FIP3/SNRNP25	2	CC
GO:0097542	ciliary tip	2/210	44/18511	0.0888913	0.777219	0.769363	CLUAP1/IFT140	2	CC
GO:0007140	male meiotic nuclear division	2/190	46/17381	0.0900253	0.856724	0.856724	FANCA/MEIOB	2	BP
GO:0008631	intrinsic apoptotic signaling pathway in response to oxidative stress	2/190	46/17381	0.0900253	0.856724	0.856724	PDIA2/TRAP1	2	BP
GO:0090329	regulation of DNA-dependent DNA replication	2/190	46/17381	0.0900253	0.856724	0.856724	CDT1/CHTF18	2	BP
GO:0006497	protein lipidation	4/190	155/17381	0.0904017	0.856724	0.856724	MSLN/PIGQ/PRSS21/PRSS41	4	BP
GO:1903362	regulation of cellular protein catabolic process	6/190	285/17381	0.093182	0.856724	0.856724	AXIN1/CBFA2T3/PKD1/RHBDF1/RNF166/STUB1	6	BP
GO:0032720	negative regulation of tumor necrosis factor production	2/190	47/17381	0.0933751	0.856724	0.856724	MC1R/NLRC3	2	BP
GO:0030041	actin filament polymerization	4/190	157/17381	0.0936739	0.856724	0.856724	CORO7/MLST8/SPIRE2/MSRB1	4	BP
GO:0008021	synaptic vesicle	4/210	152/18511	0.0949507	0.777219	0.769363	DBNDD1/RAB26/RAB40C/SYNGR3	4	CC
GO:0090305	nucleic acid phosphodiester bond hydrolysis	6/190	287/17381	0.0955526	0.856724	0.856724	DNASE1/DNASE1L2/EME2/MEIOB/NTHL1/POLR3K	6	BP
GO:0006979	response to oxidative stress	8/190	426/17381	0.0962984	0.856724	0.856724	CYBA/DPEP1/HBA1/HBA2/HMOX2/PDIA2/TRAP1/MSRB1	8	BP
GO:0009119	ribonucleoside metabolic process	3/190	100/17381	0.0966746	0.856724	0.856724	APRT/NME3/NME4	3	BP
GO:0006213	pyrimidine nucleoside metabolic process	2/190	48/17381	0.0967605	0.856724	0.856724	NME3/NME4	2	BP
GO:0033762	response to glucagon	2/190	48/17381	0.0967605	0.856724	0.856724	ADCY9/GNG13	2	BP
GO:0005743	mitochondrial inner membrane	9/210	480/18511	0.0970767	0.777219	0.769363	ECI1/FAHD1/MRPL28/MRPS34/NDUFB10/NME4/PAM16/SPG7/TRAP1	9	CC
GO:0016684	oxidoreductase activity, acting on peroxide as acceptor	2/200	46/17354	0.0984194	0.603257	0.574018	HBA1/HBA2	2	MF
GO:0042158	lipoprotein biosynthetic process	4/190	160/17381	0.0986863	0.856724	0.856724	MSLN/PIGQ/PRSS21/PRSS41	4	BP
GO:1903409	reactive oxygen species biosynthetic process	3/190	101/17381	0.0988728	0.856724	0.856724	CYBA/TRAP1/ZNF205	3	BP
GO:1903556	negative regulation of tumor necrosis factor superfamily cytokine production	2/190	49/17381	0.100181	0.856724	0.856724	MC1R/NLRC3	2	BP
GO:0006260	DNA replication	6/190	291/17381	0.10039	0.856724	0.856724	CDT1/CHTF18/DNAJA3/E4F1/EME2/SLX4	6	BP
GO:1990204	oxidoreductase complex	3/210	98/18511	0.100445	0.777219	0.769363	CYBA/NDUFB10/NOXO1	3	CC
GO:1901800	positive regulation of proteasomal protein catabolic process	3/190	102/17381	0.101091	0.856724	0.856724	CBFA2T3/RNF166/STUB1	3	BP
GO:0000209	protein polyubiquitination	6/190	292/17381	0.10162	0.856724	0.856724	CCNF/FBXL16/MGRN1/RNF166/STUB1/UNKL	6	BP
GO:0016860	intramolecular oxidoreductase activity	2/200	47/17354	0.102044	0.603257	0.574018	ECI1/PDIA2	2	MF
GO:0016241	regulation of macroautophagy	4/190	162/17381	0.102096	0.856724	0.856724	ATP6V0C/MLST8/NPRL3/TSC2	4	BP
GO:0031960	response to corticosteroid	4/190	162/17381	0.102096	0.856724	0.856724	ABCA3/CYBA/SSTR5/TFAP4	4	BP
GO:0036297	interstrand cross-link repair	2/190	50/17381	0.103634	0.856724	0.856724	FANCA/SLX4	2	BP
GO:0042073	intraciliary transport	2/190	50/17381	0.103634	0.856724	0.856724	CLUAP1/IFT140	2	BP
GO:0043392	negative regulation of DNA binding	2/190	50/17381	0.103634	0.856724	0.856724	TFAP4/WFIKKN1	2	BP
GO:0006307	DNA dealkylation involved in DNA repair	1/190	10/17381	0.104117	0.856724	0.856724	MPG	1	BP
GO:0006924	activation-induced cell death of T cells	1/190	10/17381	0.104117	0.856724	0.856724	DNAJA3	1	BP
GO:0010739	positive regulation of protein kinase A signaling	1/190	10/17381	0.104117	0.856724	0.856724	MC1R	1	BP
GO:0010826	negative regulation of centrosome duplication	1/190	10/17381	0.104117	0.856724	0.856724	CCNF	1	BP
GO:0021877	forebrain neuron fate commitment	1/190	10/17381	0.104117	0.856724	0.856724	AXIN1	1	BP
GO:0033623	regulation of integrin activation	1/190	10/17381	0.104117	0.856724	0.856724	PIEZO1	1	BP
GO:0035437	maintenance of protein localization in endoplasmic reticulum	1/190	10/17381	0.104117	0.856724	0.856724	PDIA2	1	BP
GO:0051006	positive regulation of lipoprotein lipase activity	1/190	10/17381	0.104117	0.856724	0.856724	LMF1	1	BP
GO:1904627	response to phorbol 13-acetate 12-myristate	1/190	10/17381	0.104117	0.856724	0.856724	PRSS33	1	BP
GO:1904896	ESCRT complex disassembly	1/190	10/17381	0.104117	0.856724	0.856724	CHMP1A	1	BP
GO:1904903	ESCRT III complex disassembly	1/190	10/17381	0.104117	0.856724	0.856724	CHMP1A	1	BP
GO:1990403	embryonic brain development	1/190	10/17381	0.104117	0.856724	0.856724	IFT140	1	BP
GO:1901068	guanosine-containing compound metabolic process	2/190	51/17381	0.10712	0.856724	0.856724	NME3/NME4	2	BP
GO:0033179	proton-transporting V-type ATPase, V0 domain	1/210	10/18511	0.107851	0.777219	0.769363	ATP6V0C	1	CC
GO:0048285	organelle fission	8/190	439/17381	0.109356	0.856724	0.856724	CDT1/CHMP1A/EME2/FANCA/MEIOB/PKMYT1/SLX4/SPIRE2	8	BP
GO:0004016	adenylate cyclase activity	1/200	10/17354	0.109477	0.603257	0.574018	ADCY9	1	MF
GO:0008296	3'-5'-exodeoxyribonuclease activity	1/200	10/17354	0.109477	0.603257	0.574018	MEIOB	1	MF
GO:0016176	superoxide-generating NADPH oxidase activator activity	1/200	10/17354	0.109477	0.603257	0.574018	NOXO1	1	MF
GO:0031957	very long-chain fatty acid-CoA ligase activity	1/200	10/17354	0.109477	0.603257	0.574018	ACSF3	1	MF
GO:0036312	phosphatidylinositol 3-kinase regulatory subunit binding	1/200	10/17354	0.109477	0.603257	0.574018	NLRC3	1	MF
GO:0070016	armadillo repeat domain binding	1/200	10/17354	0.109477	0.603257	0.574018	AXIN1	1	MF
GO:0140078	class I DNA-(apurinic or apyrimidinic site) lyase activity	1/200	10/17354	0.109477	0.603257	0.574018	NTHL1	1	MF
GO:0140080	class III/IV DNA-(apurinic or apyrimidinic site) lyase activity	1/200	10/17354	0.109477	0.603257	0.574018	NTHL1	1	MF
GO:0030490	maturation of SSU-rRNA	2/190	52/17381	0.110636	0.856724	0.856724	TBL3/TSR3	2	BP
GO:1903428	positive regulation of reactive oxygen species biosynthetic process	2/190	52/17381	0.110636	0.856724	0.856724	CYBA/ZNF205	2	BP
GO:0031334	positive regulation of protein complex assembly	5/190	232/17381	0.111242	0.856724	0.856724	CDT1/MLST8/PIEZO1/SPIRE2/STUB1	5	BP
GO:0010506	regulation of autophagy	6/190	300/17381	0.11174	0.856724	0.856724	ATP6V0C/MEFV/MLST8/NPRL3/TSC2/WDR24	6	BP
GO:0019205	nucleobase-containing compound kinase activity	2/200	50/17354	0.113132	0.603257	0.574018	NME3/NME4	2	MF
GO:0033235	positive regulation of protein sumoylation	1/190	11/17381	0.113916	0.856724	0.856724	UBE2I	1	BP
GO:0033690	positive regulation of osteoblast proliferation	1/190	11/17381	0.113916	0.856724	0.856724	SOX8	1	BP
GO:0034244	negative regulation of transcription elongation from RNA polymerase II promoter	1/190	11/17381	0.113916	0.856724	0.856724	AXIN1	1	BP
GO:0046185	aldehyde catabolic process	1/190	11/17381	0.113916	0.856724	0.856724	HAGH	1	BP
GO:0046349	amino sugar biosynthetic process	1/190	11/17381	0.113916	0.856724	0.856724	AMDHD2	1	BP
GO:0048484	enteric nervous system development	1/190	11/17381	0.113916	0.856724	0.856724	SOX8	1	BP
GO:0051315	attachment of mitotic spindle microtubules to kinetochore	1/190	11/17381	0.113916	0.856724	0.856724	CDT1	1	BP
GO:0061365	positive regulation of triglyceride lipase activity	1/190	11/17381	0.113916	0.856724	0.856724	LMF1	1	BP
GO:0070254	mucus secretion	1/190	11/17381	0.113916	0.856724	0.856724	CYBA	1	BP
GO:0070914	UV-damage excision repair	1/190	11/17381	0.113916	0.856724	0.856724	MC1R	1	BP
GO:0090657	telomeric loop disassembly	1/190	11/17381	0.113916	0.856724	0.856724	SLX4	1	BP
GO:2000344	positive regulation of acrosome reaction	1/190	11/17381	0.113916	0.856724	0.856724	CACNA1H	1	BP
GO:0000380	alternative mRNA splicing, via spliceosome	2/190	53/17381	0.114183	0.856724	0.856724	RBFOX1/RNPS1	2	BP
GO:0046605	regulation of centrosome cycle	2/190	53/17381	0.114183	0.856724	0.856724	CCNF/CHMP1A	2	BP
GO:0090181	regulation of cholesterol metabolic process	2/190	53/17381	0.114183	0.856724	0.856724	LMF1/MVD	2	BP
GO:0098840	protein transport along microtubule	2/190	53/17381	0.114183	0.856724	0.856724	CLUAP1/IFT140	2	BP
GO:0099118	microtubule-based protein transport	2/190	53/17381	0.114183	0.856724	0.856724	CLUAP1/IFT140	2	BP
GO:0019218	regulation of steroid metabolic process	3/190	108/17381	0.114809	0.856724	0.856724	LMF1/MVD/STUB1	3	BP
GO:2000377	regulation of reactive oxygen species metabolic process	4/190	170/17381	0.116267	0.856724	0.856724	CYBA/NOXO1/TRAP1/ZNF205	4	BP
GO:0006353	DNA-templated transcription, termination	3/190	109/17381	0.117161	0.856724	0.856724	POLR3K/RNPS1/THOC6	3	BP
GO:0032154	cleavage furrow	2/210	52/18511	0.117626	0.777219	0.769363	RAB11FIP3/SPIRE2	2	CC
GO:0097610	cell surface furrow	2/210	52/18511	0.117626	0.777219	0.769363	RAB11FIP3/SPIRE2	2	CC
GO:0097345	mitochondrial outer membrane permeabilization	2/190	54/17381	0.117759	0.856724	0.856724	RHOT2/ZNF205	2	BP
GO:0005744	mitochondrial inner membrane presequence translocase complex	1/210	11/18511	0.117978	0.777219	0.769363	PAM16	1	CC
GO:0019031	viral envelope	1/210	11/18511	0.117978	0.777219	0.769363	ERVK13-1	1	CC
GO:0030877	beta-catenin destruction complex	1/210	11/18511	0.117978	0.777219	0.769363	AXIN1	1	CC
GO:0036338	viral membrane	1/210	11/18511	0.117978	0.777219	0.769363	ERVK13-1	1	CC
GO:0061700	GATOR2 complex	1/210	11/18511	0.117978	0.777219	0.769363	WDR24	1	CC
GO:0097038	perinuclear endoplasmic reticulum	1/210	11/18511	0.117978	0.777219	0.769363	CYBA	1	CC
GO:0004596	peptide alpha-N-acetyltransferase activity	1/200	11/17354	0.119746	0.603257	0.574018	NAA60	1	MF
GO:0008239	dipeptidyl-peptidase activity	1/200	11/17354	0.119746	0.603257	0.574018	DPEP1	1	MF
GO:0016004	phospholipase activator activity	1/200	11/17354	0.119746	0.603257	0.574018	PDPK1	1	MF
GO:0016175	superoxide-generating NADPH oxidase activity	1/200	11/17354	0.119746	0.603257	0.574018	CYBA	1	MF
GO:0016208	AMP binding	1/200	11/17354	0.119746	0.603257	0.574018	APRT	1	MF
GO:0070411	I-SMAD binding	1/200	11/17354	0.119746	0.603257	0.574018	AXIN1	1	MF
GO:1901611	phosphatidylglycerol binding	1/200	11/17354	0.119746	0.603257	0.574018	NME4	1	MF
GO:0016830	carbon-carbon lyase activity	2/200	52/17354	0.120689	0.603257	0.574018	FAHD1/MVD	2	MF
GO:0002532	production of molecular mediator involved in inflammatory response	2/190	55/17381	0.121363	0.856724	0.856724	MEFV/NLRC3	2	BP
GO:0051310	metaphase plate congression	2/190	55/17381	0.121363	0.856724	0.856724	CDT1/CHMP1A	2	BP
GO:0070382	exocytic vesicle	4/210	167/18511	0.122424	0.777219	0.769363	DBNDD1/RAB26/RAB40C/SYNGR3	4	CC
GO:0000050	urea cycle	1/190	12/17381	0.123608	0.856724	0.856724	NMRAL1	1	BP
GO:0003084	positive regulation of systemic arterial blood pressure	1/190	12/17381	0.123608	0.856724	0.856724	CYBA	1	BP
GO:0003093	regulation of glomerular filtration	1/190	12/17381	0.123608	0.856724	0.856724	CYBA	1	BP
GO:0003334	keratinocyte development	1/190	12/17381	0.123608	0.856724	0.856724	DNASE1L2	1	BP
GO:0006264	mitochondrial DNA replication	1/190	12/17381	0.123608	0.856724	0.856724	DNAJA3	1	BP
GO:0006705	mineralocorticoid biosynthetic process	1/190	12/17381	0.123608	0.856724	0.856724	CACNA1H	1	BP
GO:0008212	mineralocorticoid metabolic process	1/190	12/17381	0.123608	0.856724	0.856724	CACNA1H	1	BP
GO:0009113	purine nucleobase biosynthetic process	1/190	12/17381	0.123608	0.856724	0.856724	APRT	1	BP
GO:0018206	peptidyl-methionine modification	1/190	12/17381	0.123608	0.856724	0.856724	NAA60	1	BP
GO:0033631	cell-cell adhesion mediated by integrin	1/190	12/17381	0.123608	0.856724	0.856724	PIEZO1	1	BP
GO:0035721	intraciliary retrograde transport	1/190	12/17381	0.123608	0.856724	0.856724	IFT140	1	BP
GO:0035751	regulation of lysosomal lumen pH	1/190	12/17381	0.123608	0.856724	0.856724	ATP6V0C	1	BP
GO:0042340	keratan sulfate catabolic process	1/190	12/17381	0.123608	0.856724	0.856724	GALNS	1	BP
GO:0043922	negative regulation by host of viral transcription	1/190	12/17381	0.123608	0.856724	0.856724	TFAP4	1	BP
GO:0045820	negative regulation of glycolytic process	1/190	12/17381	0.123608	0.856724	0.856724	CBFA2T3	1	BP
GO:0046033	AMP metabolic process	1/190	12/17381	0.123608	0.856724	0.856724	APRT	1	BP
GO:0046348	amino sugar catabolic process	1/190	12/17381	0.123608	0.856724	0.856724	AMDHD2	1	BP
GO:0046606	negative regulation of centrosome cycle	1/190	12/17381	0.123608	0.856724	0.856724	CCNF	1	BP
GO:0051195	negative regulation of cofactor metabolic process	1/190	12/17381	0.123608	0.856724	0.856724	CBFA2T3	1	BP
GO:0051198	negative regulation of coenzyme metabolic process	1/190	12/17381	0.123608	0.856724	0.856724	CBFA2T3	1	BP
GO:0051775	response to redox state	1/190	12/17381	0.123608	0.856724	0.856724	VASN	1	BP
GO:0060272	embryonic skeletal joint morphogenesis	1/190	12/17381	0.123608	0.856724	0.856724	AXIN1	1	BP
GO:0071340	skeletal muscle acetylcholine-gated channel clustering	1/190	12/17381	0.123608	0.856724	0.856724	DNAJA3	1	BP
GO:0072017	distal tubule development	1/190	12/17381	0.123608	0.856724	0.856724	PKD1	1	BP
GO:0072070	loop of Henle development	1/190	12/17381	0.123608	0.856724	0.856724	PKD1	1	BP
GO:1900029	positive regulation of ruffle assembly	1/190	12/17381	0.123608	0.856724	0.856724	DEF8	1	BP
GO:1905516	positive regulation of fertilization	1/190	12/17381	0.123608	0.856724	0.856724	CACNA1H	1	BP
GO:0007179	transforming growth factor beta receptor signaling pathway	4/190	174/17381	0.123659	0.856724	0.856724	PDPK1/STUB1/VASN/WFIKKN1	4	BP
GO:0032680	regulation of tumor necrosis factor production	3/190	112/17381	0.124324	0.856724	0.856724	CYBA/MC1R/NLRC3	3	BP
GO:0051101	regulation of DNA binding	3/190	112/17381	0.124324	0.856724	0.856724	CDT1/TFAP4/WFIKKN1	3	BP
GO:0007040	lysosome organization	2/190	56/17381	0.124993	0.856724	0.856724	ATP6V0C/NAGPA	2	BP
GO:0046530	photoreceptor cell differentiation	2/190	56/17381	0.124993	0.856724	0.856724	IFT140/SOX8	2	BP
GO:0080171	lytic vacuole organization	2/190	56/17381	0.124993	0.856724	0.856724	ATP6V0C/NAGPA	2	BP
GO:0051321	meiotic cell cycle	5/190	241/17381	0.125026	0.856724	0.856724	EME2/FANCA/MEIOB/SLX4/SPIRE2	5	BP
GO:0007127	meiosis I	3/190	113/17381	0.126747	0.856724	0.856724	EME2/MEIOB/SLX4	3	BP
GO:0000815	ESCRT III complex	1/210	12/18511	0.12799	0.777219	0.769363	CHMP1A	1	CC
GO:0031462	Cul2-RING ubiquitin ligase complex	1/210	12/18511	0.12799	0.777219	0.769363	ELOB	1	CC
GO:0031616	spindle pole centrosome	1/210	12/18511	0.12799	0.777219	0.769363	NUBP2	1	CC
GO:0006749	glutathione metabolic process	2/190	57/17381	0.12865	0.856724	0.856724	DPEP1/HAGH	2	BP
GO:0071277	cellular response to calcium ion	2/190	57/17381	0.12865	0.856724	0.856724	CPNE7/DPEP1	2	BP
GO:0032640	tumor necrosis factor production	3/190	114/17381	0.129186	0.856724	0.856724	CYBA/MC1R/NLRC3	3	BP
GO:2001235	positive regulation of apoptotic signaling pathway	4/190	177/17381	0.129331	0.856724	0.856724	TFAP4/TNFRSF12A/TRAF7/ZNF205	4	BP
GO:0005247	voltage-gated chloride channel activity	1/200	12/17354	0.129897	0.603257	0.574018	CLCN7	1	MF
GO:0016783	sulfurtransferase activity	1/200	12/17354	0.129897	0.603257	0.574018	CTU2	1	MF
GO:0016863	intramolecular oxidoreductase activity, transposing C=C bonds	1/200	12/17354	0.129897	0.603257	0.574018	ECI1	1	MF
GO:0051787	misfolded protein binding	1/200	12/17354	0.129897	0.603257	0.574018	STUB1	1	MF
GO:0007368	determination of left/right symmetry	3/190	115/17381	0.131642	0.856724	0.856724	AXIN1/GAS8/IFT140	3	BP
GO:0032434	regulation of proteasomal ubiquitin-dependent protein catabolic process	3/190	115/17381	0.131642	0.856724	0.856724	CBFA2T3/RNF166/STUB1	3	BP
GO:1903555	regulation of tumor necrosis factor superfamily cytokine production	3/190	115/17381	0.131642	0.856724	0.856724	CYBA/MC1R/NLRC3	3	BP
GO:0004402	histone acetyltransferase activity	2/200	55/17354	0.132248	0.603257	0.574018	CREBBP/NAA60	2	MF
GO:0043161	proteasome-mediated ubiquitin-dependent protein catabolic process	7/190	387/17381	0.132583	0.856724	0.856724	AXIN1/CBFA2T3/CCNF/KCTD5/RNF166/STUB1/UBE2I	7	BP
GO:0002098	tRNA wobble uridine modification	1/190	13/17381	0.133195	0.856724	0.856724	CTU2	1	BP
GO:0006089	lactate metabolic process	1/190	13/17381	0.133195	0.856724	0.856724	HAGH	1	BP
GO:0009223	pyrimidine deoxyribonucleotide catabolic process	1/190	13/17381	0.133195	0.856724	0.856724	NTHL1	1	BP
GO:0009650	UV protection	1/190	13/17381	0.133195	0.856724	0.856724	MC1R	1	BP
GO:0021781	glial cell fate commitment	1/190	13/17381	0.133195	0.856724	0.856724	SOX8	1	BP
GO:0032688	negative regulation of interferon-beta production	1/190	13/17381	0.133195	0.856724	0.856724	NLRC3	1	BP
GO:0032780	negative regulation of ATPase activity	1/190	13/17381	0.133195	0.856724	0.856724	PAM16	1	BP
GO:0032785	negative regulation of DNA-templated transcription, elongation	1/190	13/17381	0.133195	0.856724	0.856724	AXIN1	1	BP
GO:0033262	regulation of nuclear cell cycle DNA replication	1/190	13/17381	0.133195	0.856724	0.856724	CDT1	1	BP
GO:0035563	positive regulation of chromatin binding	1/190	13/17381	0.133195	0.856724	0.856724	CDT1	1	BP
GO:0043249	erythrocyte maturation	1/190	13/17381	0.133195	0.856724	0.856724	HBZ	1	BP
GO:0072044	collecting duct development	1/190	13/17381	0.133195	0.856724	0.856724	PKD1	1	BP
GO:0072189	ureter development	1/190	13/17381	0.133195	0.856724	0.856724	SOX8	1	BP
GO:0090266	regulation of mitotic cell cycle spindle assembly checkpoint	1/190	13/17381	0.133195	0.856724	0.856724	CDT1	1	BP
GO:1901298	regulation of hydrogen peroxide-mediated programmed cell death	1/190	13/17381	0.133195	0.856724	0.856724	TRAP1	1	BP
GO:1903504	regulation of mitotic spindle checkpoint	1/190	13/17381	0.133195	0.856724	0.856724	CDT1	1	BP
GO:2001032	regulation of double-strand break repair via nonhomologous end joining	1/190	13/17381	0.133195	0.856724	0.856724	NUDT16L1	1	BP
GO:0004842	ubiquitin-protein transferase activity	8/200	437/17354	0.133302	0.603257	0.574018	CCNF/FBXL16/MGRN1/RNF166/STUB1/TRAF7/UNKL/ZNF598	8	MF
GO:0006289	nucleotide-excision repair	3/190	116/17381	0.134114	0.856724	0.856724	NTHL1/SLX4/UBE2I	3	BP
GO:0034121	regulation of toll-like receptor signaling pathway	2/190	59/17381	0.136037	0.856724	0.856724	CYBA/PDPK1	2	BP
GO:0006165	nucleoside diphosphate phosphorylation	3/190	117/17381	0.136603	0.856724	0.856724	CBFA2T3/NME3/NME4	3	BP
GO:0016328	lateral plasma membrane	2/210	57/18511	0.136605	0.777219	0.769363	AXIN1/PKD1	2	CC
GO:0000153	cytoplasmic ubiquitin ligase complex	1/210	13/18511	0.137889	0.777219	0.769363	ELOB	1	CC
GO:0000346	transcription export complex	1/210	13/18511	0.137889	0.777219	0.769363	THOC6	1	CC
GO:0042405	nuclear inclusion body	1/210	13/18511	0.137889	0.777219	0.769363	STUB1	1	CC
GO:0043240	Fanconi anaemia nuclear complex	1/210	13/18511	0.137889	0.777219	0.769363	FANCA	1	CC
GO:0043254	regulation of protein complex assembly	7/190	392/17381	0.138983	0.856724	0.856724	CDT1/MEFV/MLST8/NLRC3/PIEZO1/SPIRE2/STUB1	7	BP
GO:1902110	positive regulation of mitochondrial membrane permeability involved in apoptotic process	2/190	60/17381	0.139765	0.856724	0.856724	RHOT2/ZNF205	2	BP
GO:0003906	DNA-(apurinic or apyrimidinic site) lyase activity	1/200	13/17354	0.139932	0.603257	0.574018	NTHL1	1	MF
GO:0009982	pseudouridine synthase activity	1/200	13/17354	0.139932	0.603257	0.574018	RPUSD1	1	MF
GO:0015037	peptide disulfide oxidoreductase activity	1/200	13/17354	0.139932	0.603257	0.574018	PDIA2	1	MF
GO:0016671	oxidoreductase activity, acting on a sulfur group of donors, disulfide as acceptor	1/200	13/17354	0.139932	0.603257	0.574018	MSRB1	1	MF
GO:0031543	peptidyl-proline dioxygenase activity	1/200	13/17354	0.139932	0.603257	0.574018	PDIA2	1	MF
GO:0034450	ubiquitin-ubiquitin ligase activity	1/200	13/17354	0.139932	0.603257	0.574018	STUB1	1	MF
GO:0035497	cAMP response element binding	1/200	13/17354	0.139932	0.603257	0.574018	E4F1	1	MF
GO:0043142	single-stranded DNA-dependent ATPase activity	1/200	13/17354	0.139932	0.603257	0.574018	CHTF18	1	MF
GO:0048019	receptor antagonist activity	1/200	13/17354	0.139932	0.603257	0.574018	WFIKKN1	1	MF
GO:0060229	lipase activator activity	1/200	13/17354	0.139932	0.603257	0.574018	PDPK1	1	MF
GO:1904264	ubiquitin protein ligase activity involved in ERAD pathway	1/200	13/17354	0.139932	0.603257	0.574018	STUB1	1	MF
GO:0061733	peptide-lysine-N-acetyltransferase activity	2/200	57/17354	0.140089	0.603257	0.574018	CREBBP/NAA60	2	MF
GO:0007050	cell cycle arrest	5/190	251/17381	0.141219	0.856724	0.856724	E4F1/MLST8/PKD1/TFAP4/TSC2	5	BP
GO:0071706	tumor necrosis factor superfamily cytokine production	3/190	119/17381	0.141627	0.856724	0.856724	CYBA/MC1R/NLRC3	3	BP
GO:0051082	unfolded protein binding	3/200	113/17354	0.141941	0.603257	0.574018	DNAJA3/SPG7/TRAP1	3	MF
GO:0015934	large ribosomal subunit	3/210	115/18511	0.142523	0.777219	0.769363	MRPL28/RPL13/RPL3L	3	CC
GO:0006047	UDP-N-acetylglucosamine metabolic process	1/190	14/17381	0.142678	0.856724	0.856724	AMDHD2	1	BP
GO:0006244	pyrimidine nucleotide catabolic process	1/190	14/17381	0.142678	0.856724	0.856724	NTHL1	1	BP
GO:0019511	peptidyl-proline hydroxylation	1/190	14/17381	0.142678	0.856724	0.856724	PDIA2	1	BP
GO:0019627	urea metabolic process	1/190	14/17381	0.142678	0.856724	0.856724	NMRAL1	1	BP
GO:0032930	positive regulation of superoxide anion generation	1/190	14/17381	0.142678	0.856724	0.856724	CYBA	1	BP
GO:0034134	toll-like receptor 2 signaling pathway	1/190	14/17381	0.142678	0.856724	0.856724	CYBA	1	BP
GO:0034975	protein folding in endoplasmic reticulum	1/190	14/17381	0.142678	0.856724	0.856724	PDIA2	1	BP
GO:0035864	response to potassium ion	1/190	14/17381	0.142678	0.856724	0.856724	CACNA1H	1	BP
GO:0043173	nucleotide salvage	1/190	14/17381	0.142678	0.856724	0.856724	APRT	1	BP
GO:0045721	negative regulation of gluconeogenesis	1/190	14/17381	0.142678	0.856724	0.856724	PGP	1	BP
GO:0050667	homocysteine metabolic process	1/190	14/17381	0.142678	0.856724	0.856724	DPEP1	1	BP
GO:0060009	Sertoli cell development	1/190	14/17381	0.142678	0.856724	0.856724	SOX8	1	BP
GO:0060263	regulation of respiratory burst	1/190	14/17381	0.142678	0.856724	0.856724	NOXO1	1	BP
GO:0071880	adenylate cyclase-activating adrenergic receptor signaling pathway	1/190	14/17381	0.142678	0.856724	0.856724	ADCY9	1	BP
GO:1900424	regulation of defense response to bacterium	1/190	14/17381	0.142678	0.856724	0.856724	CYBA	1	BP
GO:1901223	negative regulation of NIK/NF-kappaB signaling	1/190	14/17381	0.142678	0.856724	0.856724	NLRC3	1	BP
GO:2000105	positive regulation of DNA-dependent DNA replication	1/190	14/17381	0.142678	0.856724	0.856724	CDT1	1	BP
GO:0060193	positive regulation of lipase activity	2/190	61/17381	0.143515	0.856724	0.856724	LMF1/PDPK1	2	BP
GO:0071385	cellular response to glucocorticoid stimulus	2/190	61/17381	0.143515	0.856724	0.856724	SSTR5/TFAP4	2	BP
GO:0000184	nuclear-transcribed mRNA catabolic process, nonsense-mediated decay	3/190	120/17381	0.144162	0.856724	0.856724	RNPS1/RPL13/RPS2	3	BP
GO:0042476	odontogenesis	3/190	120/17381	0.144162	0.856724	0.856724	ANKRD11/CEMP1/ROGDI	3	BP
GO:0090287	regulation of cellular response to growth factor stimulus	5/190	253/17381	0.144564	0.856724	0.856724	PDPK1/STUB1/TMEM204/VASN/WFIKKN1	5	BP
GO:0008154	actin polymerization or depolymerization	4/190	185/17381	0.144973	0.856724	0.856724	CORO7/MLST8/SPIRE2/MSRB1	4	BP
GO:1903052	positive regulation of proteolysis involved in cellular protein catabolic process	4/190	185/17381	0.144973	0.856724	0.856724	AXIN1/CBFA2T3/RNF166/STUB1	4	BP
GO:0032147	activation of protein kinase activity	6/190	325/17381	0.146486	0.856724	0.856724	ADCY9/AXIN1/MAPK8IP3/MLST8/PDPK1/TRAF7	6	BP
GO:0030008	TRAPP complex	1/210	14/18511	0.147676	0.777219	0.769363	TRAPPC2L	1	CC
GO:0042254	ribosome biogenesis	6/190	326/17381	0.147969	0.856724	0.856724	RPL13/RPL3L/RPS2/RPUSD1/TBL3/TSR3	6	BP
GO:0009116	nucleoside metabolic process	3/190	122/17381	0.149278	0.856724	0.856724	APRT/NME3/NME4	3	BP
GO:0005092	GDP-dissociation inhibitor activity	1/200	14/17354	0.149851	0.603257	0.574018	ARHGDIG	1	MF
GO:0043274	phospholipase binding	1/200	14/17354	0.149851	0.603257	0.574018	PDPK1	1	MF
GO:0043087	regulation of GTPase activity	8/190	475/17381	0.150266	0.856724	0.856724	ARHGDIG/AXIN1/MLST8/NPRL3/RGS11/TBC1D24/TSC2/VPS9D1	8	BP
GO:0017137	Rab GTPase binding	4/200	178/17354	0.150327	0.603257	0.574018	GAS8/RAB11FIP3/TRAPPC2L/BICDL2	4	MF
GO:0042733	embryonic digit morphogenesis	2/190	63/17381	0.151079	0.856724	0.856724	CREBBP/IFT140	2	BP
GO:0051298	centrosome duplication	2/190	63/17381	0.151079	0.856724	0.856724	CCNF/CHMP1A	2	BP
GO:0006364	rRNA processing	5/190	257/17381	0.151355	0.856724	0.856724	RPL13/RPS2/RPUSD1/TBL3/TSR3	5	BP
GO:0007224	smoothened signaling pathway	3/190	123/17381	0.151858	0.856724	0.856724	CREBBP/GLIS2/IFT140	3	BP
GO:0046939	nucleotide phosphorylation	3/190	123/17381	0.151858	0.856724	0.856724	CBFA2T3/NME3/NME4	3	BP
GO:0016279	protein-lysine N-methyltransferase activity	2/200	60/17354	0.15203	0.603257	0.574018	PRDM7/EEF2KMT	2	MF
GO:0001325	formation of extrachromosomal circular DNA	1/190	15/17381	0.152057	0.856724	0.856724	SLX4	1	BP
GO:0007076	mitotic chromosome condensation	1/190	15/17381	0.152057	0.856724	0.856724	CHMP1A	1	BP
GO:0010421	hydrogen peroxide-mediated programmed cell death	1/190	15/17381	0.152057	0.856724	0.856724	TRAP1	1	BP
GO:0033540	fatty acid beta-oxidation using acyl-CoA oxidase	1/190	15/17381	0.152057	0.856724	0.856724	DECR2	1	BP
GO:0045780	positive regulation of bone resorption	1/190	15/17381	0.152057	0.856724	0.856724	DEF8	1	BP
GO:0046184	aldehyde biosynthetic process	1/190	15/17381	0.152057	0.856724	0.856724	CACNA1H	1	BP
GO:0046852	positive regulation of bone remodeling	1/190	15/17381	0.152057	0.856724	0.856724	DEF8	1	BP
GO:0060788	ectodermal placode formation	1/190	15/17381	0.152057	0.856724	0.856724	AXIN1	1	BP
GO:0071697	ectodermal placode morphogenesis	1/190	15/17381	0.152057	0.856724	0.856724	AXIN1	1	BP
GO:0071850	mitotic cell cycle arrest	1/190	15/17381	0.152057	0.856724	0.856724	E4F1	1	BP
GO:0071941	nitrogen cycle metabolic process	1/190	15/17381	0.152057	0.856724	0.856724	NMRAL1	1	BP
GO:0072176	nephric duct development	1/190	15/17381	0.152057	0.856724	0.856724	PKD1	1	BP
GO:0072498	embryonic skeletal joint development	1/190	15/17381	0.152057	0.856724	0.856724	AXIN1	1	BP
GO:0090036	regulation of protein kinase C signaling	1/190	15/17381	0.152057	0.856724	0.856724	MC1R	1	BP
GO:0090231	regulation of spindle checkpoint	1/190	15/17381	0.152057	0.856724	0.856724	CDT1	1	BP
GO:0090656	t-circle formation	1/190	15/17381	0.152057	0.856724	0.856724	SLX4	1	BP
GO:0090737	telomere maintenance via telomere trimming	1/190	15/17381	0.152057	0.856724	0.856724	SLX4	1	BP
GO:0097468	programmed cell death in response to reactive oxygen species	1/190	15/17381	0.152057	0.856724	0.856724	TRAP1	1	BP
GO:1901524	regulation of mitophagy	1/190	15/17381	0.152057	0.856724	0.856724	TSC2	1	BP
GO:0016529	sarcoplasmic reticulum	2/210	61/18511	0.152237	0.777219	0.769363	CCDC78/SRL	2	CC
GO:0022625	cytosolic large ribosomal subunit	2/210	61/18511	0.152237	0.777219	0.769363	RPL13/RPL3L	2	CC
GO:0032153	cell division site	2/210	61/18511	0.152237	0.777219	0.769363	RAB11FIP3/SPIRE2	2	CC
GO:0032155	cell division site part	2/210	61/18511	0.152237	0.777219	0.769363	RAB11FIP3/SPIRE2	2	CC
GO:0009855	determination of bilateral symmetry	3/190	124/17381	0.154451	0.856724	0.856724	AXIN1/GAS8/IFT140	3	BP
GO:0008022	protein C-terminus binding	4/200	180/17354	0.154629	0.603257	0.574018	BAIAP3/RBFOX1/SLC9A3R2/UBE2I	4	MF
GO:0071384	cellular response to corticosteroid stimulus	2/190	64/17381	0.15489	0.856724	0.856724	SSTR5/TFAP4	2	BP
GO:0005923	bicellular tight junction	3/210	120/18511	0.155866	0.777219	0.769363	CLDN6/CLDN9/UBN1	3	CC
GO:0016278	lysine N-methyltransferase activity	2/200	61/17354	0.156055	0.603257	0.574018	PRDM7/EEF2KMT	2	MF
GO:0032592	integral component of mitochondrial membrane	2/210	62/18511	0.156199	0.777219	0.769363	RHOT2/SPG7	2	CC
GO:0009799	specification of symmetry	3/190	125/17381	0.157059	0.856724	0.856724	AXIN1/GAS8/IFT140	3	BP
GO:0032479	regulation of type I interferon production	3/190	125/17381	0.157059	0.856724	0.856724	CREBBP/NLRC3/POLR3K	3	BP
GO:0070972	protein localization to endoplasmic reticulum	3/190	125/17381	0.157059	0.856724	0.856724	PDIA2/RPL13/RPS2	3	BP
GO:0000109	nucleotide-excision repair complex	1/210	15/18511	0.157353	0.777219	0.769363	SLX4	1	CC
GO:0098800	inner mitochondrial membrane protein complex	3/210	121/18511	0.158581	0.777219	0.769363	NDUFB10/PAM16/SPG7	3	CC
GO:0006513	protein monoubiquitination	2/190	65/17381	0.158719	0.856724	0.856724	MGRN1/ZNF598	2	BP
GO:0006801	superoxide metabolic process	2/190	65/17381	0.158719	0.856724	0.856724	CYBA/NOXO1	2	BP
GO:0043547	positive regulation of GTPase activity	7/190	407/17381	0.159062	0.856724	0.856724	ARHGDIG/AXIN1/NPRL3/RGS11/TBC1D24/TSC2/VPS9D1	7	BP
GO:0008191	metalloendopeptidase inhibitor activity	1/200	15/17354	0.159657	0.603257	0.574018	WFIKKN1	1	MF
GO:0015929	hexosaminidase activity	1/200	15/17354	0.159657	0.603257	0.574018	NAGPA	1	MF
GO:0034483	heparan sulfate sulfotransferase activity	1/200	15/17354	0.159657	0.603257	0.574018	HS3ST6	1	MF
GO:0070742	C2H2 zinc finger domain binding	1/200	15/17354	0.159657	0.603257	0.574018	SRRM2	1	MF
GO:0032606	type I interferon production	3/190	126/17381	0.159681	0.856724	0.856724	CREBBP/NLRC3/POLR3K	3	BP
GO:0098573	intrinsic component of mitochondrial membrane	2/210	63/18511	0.16018	0.777219	0.769363	RHOT2/SPG7	2	CC
GO:0000076	DNA replication checkpoint	1/190	16/17381	0.161334	0.856724	0.856724	CDT1	1	BP
GO:0006044	N-acetylglucosamine metabolic process	1/190	16/17381	0.161334	0.856724	0.856724	AMDHD2	1	BP
GO:0006750	glutathione biosynthetic process	1/190	16/17381	0.161334	0.856724	0.856724	HAGH	1	BP
GO:0031573	intra-S DNA damage checkpoint	1/190	16/17381	0.161334	0.856724	0.856724	EME2	1	BP
GO:0032695	negative regulation of interleukin-12 production	1/190	16/17381	0.161334	0.856724	0.856724	MEFV	1	BP
GO:0043101	purine-containing compound salvage	1/190	16/17381	0.161334	0.856724	0.856724	APRT	1	BP
GO:0043584	nose development	1/190	16/17381	0.161334	0.856724	0.856724	AXIN1	1	BP
GO:0043649	dicarboxylic acid catabolic process	1/190	16/17381	0.161334	0.856724	0.856724	ACSF3	1	BP
GO:0043923	positive regulation by host of viral transcription	1/190	16/17381	0.161334	0.856724	0.856724	TFAP4	1	BP
GO:0071696	ectodermal placode development	1/190	16/17381	0.161334	0.856724	0.856724	AXIN1	1	BP
GO:0071732	cellular response to nitric oxide	1/190	16/17381	0.161334	0.856724	0.856724	DPEP1	1	BP
GO:0031023	microtubule organizing center organization	3/190	127/17381	0.162315	0.856724	0.856724	CCDC78/CCNF/CHMP1A	3	BP
GO:1902108	regulation of mitochondrial membrane permeability involved in apoptotic process	2/190	66/17381	0.162567	0.856724	0.856724	RHOT2/ZNF205	2	BP
GO:0009165	nucleotide biosynthetic process	6/190	336/17381	0.163173	0.856724	0.856724	ADCY9/APRT/MC1R/NME3/NME4/VPS9D1	6	BP
GO:0043434	response to peptide hormone	7/190	410/17381	0.16323	0.856724	0.856724	ADCY9/APRT/ATP6V0C/CYBA/GNG13/PDPK1/TSC2	7	BP
GO:0070160	occluding junction	3/210	123/18511	0.164053	0.777219	0.769363	CLDN6/CLDN9/UBN1	3	CC
GO:0003684	damaged DNA binding	2/200	63/17354	0.164163	0.603257	0.574018	CREBBP/MPG	2	MF
GO:0051536	iron-sulfur cluster binding	2/200	63/17354	0.164163	0.603257	0.574018	NTHL1/NUBP2	2	MF
GO:0051540	metal cluster binding	2/200	63/17354	0.164163	0.603257	0.574018	NTHL1/NUBP2	2	MF
GO:0006414	translational elongation	3/190	128/17381	0.164963	0.856724	0.856724	MRPL28/MRPS34/ZNF598	3	BP
GO:0007018	microtubule-based movement	5/190	265/17381	0.165329	0.856724	0.856724	CLUAP1/GAS8/IFT140/RHOT2/SPG7	5	BP
GO:0032869	cellular response to insulin stimulus	4/190	195/17381	0.165502	0.856724	0.856724	APRT/ATP6V0C/PDPK1/TSC2	4	BP
GO:0042157	lipoprotein metabolic process	4/190	195/17381	0.165502	0.856724	0.856724	MSLN/PIGQ/PRSS21/PRSS41	4	BP
GO:0042440	pigment metabolic process	2/190	67/17381	0.16643	0.856724	0.856724	APRT/HMOX2	2	BP
GO:0005814	centriole	3/210	124/18511	0.16681	0.777219	0.769363	CCDC78/CCNF/NUBP2	3	CC
GO:0019012	virion	1/210	16/18511	0.16692	0.777219	0.769363	ERVK13-1	1	CC
GO:0044423	virion part	1/210	16/18511	0.16692	0.777219	0.769363	ERVK13-1	1	CC
GO:0007006	mitochondrial membrane organization	3/190	129/17381	0.167624	0.856724	0.856724	RHOT2/SPG7/ZNF205	3	BP
GO:0051098	regulation of binding	6/190	339/17381	0.167861	0.856724	0.856724	CDT1/GAS8/PKD1/STUB1/TFAP4/WFIKKN1	6	BP
GO:1901293	nucleoside phosphate biosynthetic process	6/190	339/17381	0.167861	0.856724	0.856724	ADCY9/APRT/MC1R/NME3/NME4/VPS9D1	6	BP
GO:0001056	RNA polymerase III activity	1/200	16/17354	0.16935	0.603257	0.574018	POLR3K	1	MF
GO:0016805	dipeptidase activity	1/200	16/17354	0.16935	0.603257	0.574018	DPEP1	1	MF
GO:0050664	oxidoreductase activity, acting on NAD(P)H, oxygen as acceptor	1/200	16/17354	0.16935	0.603257	0.574018	CYBA	1	MF
GO:0008237	metallopeptidase activity	4/200	187/17354	0.170042	0.603257	0.574018	CHMP1A/DPEP1/MMP25/SPG7	4	MF
GO:0032418	lysosome localization	2/190	68/17381	0.17031	0.856724	0.856724	DEF8/PDPK1	2	BP
GO:0000920	cell separation after cytokinesis	1/190	17/17381	0.170511	0.856724	0.856724	CHMP1A	1	BP
GO:0001977	renal system process involved in regulation of blood volume	1/190	17/17381	0.170511	0.856724	0.856724	CYBA	1	BP
GO:0002097	tRNA wobble base modification	1/190	17/17381	0.170511	0.856724	0.856724	CTU2	1	BP
GO:0006071	glycerol metabolic process	1/190	17/17381	0.170511	0.856724	0.856724	PGP	1	BP
GO:0006704	glucocorticoid biosynthetic process	1/190	17/17381	0.170511	0.856724	0.856724	CACNA1H	1	BP
GO:0016254	preassembly of GPI anchor in ER membrane	1/190	17/17381	0.170511	0.856724	0.856724	PIGQ	1	BP
GO:0030150	protein import into mitochondrial matrix	1/190	17/17381	0.170511	0.856724	0.856724	PAM16	1	BP
GO:0033145	positive regulation of intracellular steroid hormone receptor signaling pathway	1/190	17/17381	0.170511	0.856724	0.856724	UBE2I	1	BP
GO:0033630	positive regulation of cell adhesion mediated by integrin	1/190	17/17381	0.170511	0.856724	0.856724	PIEZO1	1	BP
GO:0034199	activation of protein kinase A activity	1/190	17/17381	0.170511	0.856724	0.856724	ADCY9	1	BP
GO:0043174	nucleoside salvage	1/190	17/17381	0.170511	0.856724	0.856724	APRT	1	BP
GO:0060219	camera-type eye photoreceptor cell differentiation	1/190	17/17381	0.170511	0.856724	0.856724	SOX8	1	BP
GO:1900115	extracellular regulation of signal transduction	1/190	17/17381	0.170511	0.856724	0.856724	WFIKKN1	1	BP
GO:1900116	extracellular negative regulation of signal transduction	1/190	17/17381	0.170511	0.856724	0.856724	WFIKKN1	1	BP
GO:0001666	response to hypoxia	6/190	341/17381	0.171018	0.856724	0.856724	CBFA2T3/CREBBP/CYBA/HMOX2/VASN/ELOB	6	BP
GO:0034212	peptide N-acetyltransferase activity	2/200	65/17354	0.172345	0.603257	0.574018	CREBBP/NAA60	2	MF
GO:0006369	termination of RNA polymerase II transcription	2/190	69/17381	0.174205	0.856724	0.856724	RNPS1/THOC6	2	BP
GO:0071900	regulation of protein serine/threonine kinase activity	8/190	495/17381	0.17581	0.856724	0.856724	AXIN1/MAPK8IP3/MLST8/PKD1/PKMYT1/TELO2/TFAP4/TRAF7	8	BP
GO:0008074	guanylate cyclase complex, soluble	1/210	17/18511	0.176379	0.777219	0.769363	ADCY9	1	CC
GO:0071004	U2-type prespliceosome	1/210	17/18511	0.176379	0.777219	0.769363	LUC7L	1	CC
GO:0016798	hydrolase activity, acting on glycosyl bonds	3/200	126/17354	0.177936	0.603257	0.574018	MPG/NAGPA/NTHL1	3	MF
GO:0043507	positive regulation of JUN kinase activity	2/190	70/17381	0.178115	0.856724	0.856724	AXIN1/MAPK8IP3	2	BP
GO:1901992	positive regulation of mitotic cell cycle phase transition	2/190	70/17381	0.178115	0.856724	0.856724	CDK10/CDT1	2	BP
GO:0004383	guanylate cyclase activity	1/200	17/17354	0.178932	0.603257	0.574018	ADCY9	1	MF
GO:0008484	sulfuric ester hydrolase activity	1/200	17/17354	0.178932	0.603257	0.574018	GALNS	1	MF
GO:0010485	H4 histone acetyltransferase activity	1/200	17/17354	0.178932	0.603257	0.574018	NAA60	1	MF
GO:0046933	proton-transporting ATP synthase activity, rotational mechanism	1/200	17/17354	0.178932	0.603257	0.574018	ATP6V0C	1	MF
GO:0000185	activation of MAPKKK activity	1/190	18/17381	0.179587	0.856724	0.856724	TRAF7	1	BP
GO:0001522	pseudouridine synthesis	1/190	18/17381	0.179587	0.856724	0.856724	RPUSD1	1	BP
GO:0007625	grooming behavior	1/190	18/17381	0.179587	0.856724	0.856724	APRT	1	BP
GO:0016226	iron-sulfur cluster assembly	1/190	18/17381	0.179587	0.856724	0.856724	NUBP2	1	BP
GO:0019184	nonribosomal peptide biosynthetic process	1/190	18/17381	0.179587	0.856724	0.856724	HAGH	1	BP
GO:0031163	metallo-sulfur cluster assembly	1/190	18/17381	0.179587	0.856724	0.856724	NUBP2	1	BP
GO:0032042	mitochondrial DNA metabolic process	1/190	18/17381	0.179587	0.856724	0.856724	DNAJA3	1	BP
GO:0032928	regulation of superoxide anion generation	1/190	18/17381	0.179587	0.856724	0.856724	CYBA	1	BP
GO:0033622	integrin activation	1/190	18/17381	0.179587	0.856724	0.856724	PIEZO1	1	BP
GO:0034501	protein localization to kinetochore	1/190	18/17381	0.179587	0.856724	0.856724	CDT1	1	BP
GO:0035338	long-chain fatty-acyl-CoA biosynthetic process	1/190	18/17381	0.179587	0.856724	0.856724	ACSF3	1	BP
GO:0046112	nucleobase biosynthetic process	1/190	18/17381	0.179587	0.856724	0.856724	APRT	1	BP
GO:0051131	chaperone-mediated protein complex assembly	1/190	18/17381	0.179587	0.856724	0.856724	STUB1	1	BP
GO:0051383	kinetochore organization	1/190	18/17381	0.179587	0.856724	0.856724	CDT1	1	BP
GO:2001269	positive regulation of cysteine-type endopeptidase activity involved in apoptotic signaling pathway	1/190	18/17381	0.179587	0.856724	0.856724	TFAP4	1	BP
GO:0043393	regulation of protein binding	4/190	202/17381	0.180459	0.856724	0.856724	GAS8/PKD1/STUB1/WFIKKN1	4	BP
GO:1903364	positive regulation of cellular protein catabolic process	4/190	202/17381	0.180459	0.856724	0.856724	AXIN1/CBFA2T3/RNF166/STUB1	4	BP
GO:0042542	response to hydrogen peroxide	3/190	134/17381	0.181113	0.856724	0.856724	HBA1/HBA2/TRAP1	3	BP
GO:0006635	fatty acid beta-oxidation	2/190	71/17381	0.182038	0.856724	0.856724	DECR2/ECI1	2	BP
GO:0009127	purine nucleoside monophosphate biosynthetic process	2/190	71/17381	0.182038	0.856724	0.856724	APRT/VPS9D1	2	BP
GO:0009168	purine ribonucleoside monophosphate biosynthetic process	2/190	71/17381	0.182038	0.856724	0.856724	APRT/VPS9D1	2	BP
GO:0010923	negative regulation of phosphatase activity	2/190	71/17381	0.182038	0.856724	0.856724	PKMYT1/UBN1	2	BP
GO:0042274	ribosomal small subunit biogenesis	2/190	71/17381	0.182038	0.856724	0.856724	TBL3/TSR3	2	BP
GO:0044455	mitochondrial membrane part	4/210	196/18511	0.183576	0.777219	0.769363	NDUFB10/PAM16/RHOT2/SPG7	4	CC
GO:0036293	response to decreased oxygen levels	6/190	349/17381	0.183891	0.856724	0.856724	CBFA2T3/CREBBP/CYBA/HMOX2/VASN/ELOB	6	BP
GO:0071902	positive regulation of protein serine/threonine kinase activity	6/190	350/17381	0.185527	0.856724	0.856724	AXIN1/MAPK8IP3/MLST8/PKD1/TELO2/TRAF7	6	BP
GO:0005666	DNA-directed RNA polymerase III complex	1/210	18/18511	0.185731	0.777219	0.769363	POLR3K	1	CC
GO:0046930	pore complex	1/210	18/18511	0.185731	0.777219	0.769363	SPG7	1	CC
GO:0045454	cell redox homeostasis	2/190	72/17381	0.185973	0.856724	0.856724	CYBA/PDIA2	2	BP
GO:0008308	voltage-gated anion channel activity	1/200	18/17354	0.188404	0.610717	0.581116	CLCN7	1	MF
GO:0030547	receptor inhibitor activity	1/200	18/17354	0.188404	0.610717	0.581116	WFIKKN1	1	MF
GO:0097602	cullin family protein binding	1/200	18/17354	0.188404	0.610717	0.581116	KCTD5	1	MF
GO:0016528	sarcoplasm	2/210	70/18511	0.18852	0.777219	0.769363	CCDC78/SRL	2	CC
GO:0003323	type B pancreatic cell development	1/190	19/17381	0.188565	0.856724	0.856724	PDPK1	1	BP
GO:0006895	Golgi to endosome transport	1/190	19/17381	0.188565	0.856724	0.856724	CORO7	1	BP
GO:0006978	DNA damage response, signal transduction by p53 class mediator resulting in transcription of p21 class mediator	1/190	19/17381	0.188565	0.856724	0.856724	TFAP4	1	BP
GO:0009219	pyrimidine deoxyribonucleotide metabolic process	1/190	19/17381	0.188565	0.856724	0.856724	NTHL1	1	BP
GO:0032682	negative regulation of chemokine production	1/190	19/17381	0.188565	0.856724	0.856724	MEFV	1	BP
GO:0034643	establishment of mitochondrion localization, microtubule-mediated	1/190	19/17381	0.188565	0.856724	0.856724	RHOT2	1	BP
GO:0036303	lymph vessel morphogenesis	1/190	19/17381	0.188565	0.856724	0.856724	PKD1	1	BP
GO:0047497	mitochondrion transport along microtubule	1/190	19/17381	0.188565	0.856724	0.856724	RHOT2	1	BP
GO:0060294	cilium movement involved in cell motility	1/190	19/17381	0.188565	0.856724	0.856724	GAS8	1	BP
GO:0071731	response to nitric oxide	1/190	19/17381	0.188565	0.856724	0.856724	DPEP1	1	BP
GO:0072077	renal vesicle morphogenesis	1/190	19/17381	0.188565	0.856724	0.856724	SOX8	1	BP
GO:0072079	nephron tubule formation	1/190	19/17381	0.188565	0.856724	0.856724	SOX8	1	BP
GO:0090190	positive regulation of branching involved in ureteric bud morphogenesis	1/190	19/17381	0.188565	0.856724	0.856724	SOX8	1	BP
GO:1901673	regulation of mitotic spindle assembly	1/190	19/17381	0.188565	0.856724	0.856724	CHMP1A	1	BP
GO:1902170	cellular response to reactive nitrogen species	1/190	19/17381	0.188565	0.856724	0.856724	DPEP1	1	BP
GO:0000910	cytokinesis	3/190	137/17381	0.189343	0.856724	0.856724	RAB11FIP3/SPIRE2/SSTR5	3	BP
GO:0072078	nephron tubule morphogenesis	2/190	73/17381	0.189921	0.856724	0.856724	PKD1/SOX8	2	BP
GO:1903201	regulation of oxidative stress-induced cell death	2/190	73/17381	0.189921	0.856724	0.856724	PDIA2/TRAP1	2	BP
GO:0006400	tRNA modification	2/190	74/17381	0.193881	0.856724	0.856724	CTU2/RPUSD1	2	BP
GO:0034644	cellular response to UV	2/190	74/17381	0.193881	0.856724	0.856724	CREBBP/MC1R	2	BP
GO:0009451	RNA modification	3/190	139/17381	0.194883	0.856724	0.856724	CTU2/RPUSD1/TSR3	3	BP
GO:0016327	apicolateral plasma membrane	1/210	19/18511	0.194978	0.777219	0.769363	CLDN6	1	CC
GO:0016471	vacuolar proton-transporting V-type ATPase complex	1/210	19/18511	0.194978	0.777219	0.769363	ATP6V0C	1	CC
GO:0042599	lamellar body	1/210	19/18511	0.194978	0.777219	0.769363	ABCA3	1	CC
GO:0030670	phagocytic vesicle membrane	2/210	72/18511	0.196742	0.777219	0.769363	ATP6V0C/CYBA	2	CC
GO:0016782	transferase activity, transferring sulfur-containing groups	2/200	71/17354	0.197254	0.610717	0.581116	CTU2/HS3ST6	2	MF
GO:0000423	mitophagy	1/190	20/17381	0.197444	0.856724	0.856724	TSC2	1	BP
GO:0001502	cartilage condensation	1/190	20/17381	0.197444	0.856724	0.856724	PKD1	1	BP
GO:0003351	epithelial cilium movement	1/190	20/17381	0.197444	0.856724	0.856724	GAS8	1	BP
GO:0006491	N-glycan processing	1/190	20/17381	0.197444	0.856724	0.856724	GNPTG	1	BP
GO:0009264	deoxyribonucleotide catabolic process	1/190	20/17381	0.197444	0.856724	0.856724	NTHL1	1	BP
GO:0019400	alditol metabolic process	1/190	20/17381	0.197444	0.856724	0.856724	PGP	1	BP
GO:0032506	cytokinetic process	1/190	20/17381	0.197444	0.856724	0.856724	SPIRE2	1	BP
GO:0032691	negative regulation of interleukin-1 beta production	1/190	20/17381	0.197444	0.856724	0.856724	MEFV	1	BP
GO:0034123	positive regulation of toll-like receptor signaling pathway	1/190	20/17381	0.197444	0.856724	0.856724	CYBA	1	BP
GO:0042772	DNA damage response, signal transduction resulting in transcription	1/190	20/17381	0.197444	0.856724	0.856724	TFAP4	1	BP
GO:0048025	negative regulation of mRNA splicing, via spliceosome	1/190	20/17381	0.197444	0.856724	0.856724	RNPS1	1	BP
GO:0051187	cofactor catabolic process	1/190	20/17381	0.197444	0.856724	0.856724	HMOX2	1	BP
GO:0051654	establishment of mitochondrion localization	1/190	20/17381	0.197444	0.856724	0.856724	RHOT2	1	BP
GO:0060008	Sertoli cell differentiation	1/190	20/17381	0.197444	0.856724	0.856724	SOX8	1	BP
GO:0060046	regulation of acrosome reaction	1/190	20/17381	0.197444	0.856724	0.856724	CACNA1H	1	BP
GO:0072087	renal vesicle development	1/190	20/17381	0.197444	0.856724	0.856724	SOX8	1	BP
GO:1902176	negative regulation of oxidative stress-induced intrinsic apoptotic signaling pathway	1/190	20/17381	0.197444	0.856724	0.856724	TRAP1	1	BP
GO:2000780	negative regulation of double-strand break repair	1/190	20/17381	0.197444	0.856724	0.856724	NUDT16L1	1	BP
GO:0004529	exodeoxyribonuclease activity	1/200	19/17354	0.197767	0.610717	0.581116	MEIOB	1	MF
GO:0016780	phosphotransferase activity, for other substituted phosphate groups	1/200	19/17354	0.197767	0.610717	0.581116	GNPTG	1	MF
GO:0016895	exodeoxyribonuclease activity, producing 5'-phosphomonoesters	1/200	19/17354	0.197767	0.610717	0.581116	MEIOB	1	MF
GO:0019789	SUMO transferase activity	1/200	19/17354	0.197767	0.610717	0.581116	UBE2I	1	MF
GO:0051861	glycolipid binding	1/200	19/17354	0.197767	0.610717	0.581116	DPEP1	1	MF
GO:0032481	positive regulation of type I interferon production	2/190	75/17381	0.19785	0.856724	0.856724	CREBBP/POLR3K	2	BP
GO:0033143	regulation of intracellular steroid hormone receptor signaling pathway	2/190	75/17381	0.19785	0.856724	0.856724	AXIN1/UBE2I	2	BP
GO:0051303	establishment of chromosome localization	2/190	75/17381	0.19785	0.856724	0.856724	CDT1/CHMP1A	2	BP
GO:0072088	nephron epithelium morphogenesis	2/190	75/17381	0.19785	0.856724	0.856724	PKD1/SOX8	2	BP
GO:0009612	response to mechanical stimulus	4/190	210/17381	0.19808	0.856724	0.856724	CYBA/PIEZO1/PKD1/PPL	4	BP
GO:0048705	skeletal system morphogenesis	4/190	211/17381	0.200319	0.856724	0.856724	ANKRD11/AXIN1/IFT140/PKD1	4	BP
GO:0070821	tertiary granule membrane	2/210	73/18511	0.20087	0.777219	0.769363	ATP6V0C/CYBA	2	CC
GO:0006081	cellular aldehyde metabolic process	2/190	76/17381	0.20183	0.856724	0.856724	CACNA1H/HAGH	2	BP
GO:0050000	chromosome localization	2/190	76/17381	0.20183	0.856724	0.856724	CDT1/CHMP1A	2	BP
GO:0050772	positive regulation of axonogenesis	2/190	76/17381	0.20183	0.856724	0.856724	METRN/TNFRSF12A	2	BP
GO:0043296	apical junction complex	3/210	137/18511	0.203787	0.777219	0.769363	CLDN6/CLDN9/UBN1	3	CC
GO:0005685	U1 snRNP	1/210	20/18511	0.20412	0.777219	0.769363	LUC7L	1	CC
GO:0030992	intraciliary transport particle B	1/210	20/18511	0.20412	0.777219	0.769363	CLUAP1	1	CC
GO:0006302	double-strand break repair	4/190	213/17381	0.20482	0.856724	0.856724	EME2/MEIOB/NUDT16L1/SLX4	4	BP
GO:0001618	virus receptor activity	2/200	73/17354	0.205655	0.610717	0.581116	CLDN6/CLDN9	2	MF
GO:0016835	carbon-oxygen lyase activity	2/200	73/17354	0.205655	0.610717	0.581116	ECI1/NTHL1	2	MF
GO:0104005	hijacked molecular function	2/200	73/17354	0.205655	0.610717	0.581116	CLDN6/CLDN9	2	MF
GO:0031016	pancreas development	2/190	77/17381	0.205819	0.856724	0.856724	MSLN/PDPK1	2	BP
GO:0051279	regulation of release of sequestered calcium ion into cytosol	2/190	77/17381	0.205819	0.856724	0.856724	CYBA/PDPK1	2	BP
GO:0061333	renal tubule morphogenesis	2/190	77/17381	0.205819	0.856724	0.856724	PKD1/SOX8	2	BP
GO:0072028	nephron morphogenesis	2/190	77/17381	0.205819	0.856724	0.856724	PKD1/SOX8	2	BP
GO:0005765	lysosomal membrane	6/210	349/18511	0.206049	0.777219	0.769363	ATP6V0C/CDIP1/CLCN7/NPRL3/VASN/WDR24	6	CC
GO:0098852	lytic vacuole membrane	6/210	349/18511	0.206049	0.777219	0.769363	ATP6V0C/CDIP1/CLCN7/NPRL3/VASN/WDR24	6	CC
GO:0009132	nucleoside diphosphate metabolic process	3/190	143/17381	0.20608	0.856724	0.856724	CBFA2T3/NME3/NME4	3	BP
GO:0006144	purine nucleobase metabolic process	1/190	21/17381	0.206228	0.856724	0.856724	APRT	1	BP
GO:0009226	nucleotide-sugar biosynthetic process	1/190	21/17381	0.206228	0.856724	0.856724	AMDHD2	1	BP
GO:0039702	viral budding via host ESCRT complex	1/190	21/17381	0.206228	0.856724	0.856724	CHMP1A	1	BP
GO:0046386	deoxyribose phosphate catabolic process	1/190	21/17381	0.206228	0.856724	0.856724	NTHL1	1	BP
GO:0071459	protein localization to chromosome, centromeric region	1/190	21/17381	0.206228	0.856724	0.856724	CDT1	1	BP
GO:0098743	cell aggregation	1/190	21/17381	0.206228	0.856724	0.856724	PKD1	1	BP
GO:1903579	negative regulation of ATP metabolic process	1/190	21/17381	0.206228	0.856724	0.856724	CBFA2T3	1	BP
GO:1904385	cellular response to angiotensin	1/190	21/17381	0.206228	0.856724	0.856724	CYBA	1	BP
GO:0003756	protein disulfide isomerase activity	1/200	20/17354	0.207023	0.610717	0.581116	PDIA2	1	MF
GO:0004198	calcium-dependent cysteine-type endopeptidase activity	1/200	20/17354	0.207023	0.610717	0.581116	CAPN15	1	MF
GO:0016864	intramolecular oxidoreductase activity, transposing S-S bonds	1/200	20/17354	0.207023	0.610717	0.581116	PDIA2	1	MF
GO:0071496	cellular response to external stimulus	5/190	288/17381	0.208129	0.856724	0.856724	CHMP1A/CYBA/NPRL3/PIEZO1/WDR24	5	BP
GO:0043687	post-translational protein modification	7/190	441/17381	0.209019	0.856724	0.856724	CCNF/FBXL16/MSLN/PRSS21/PRSS41/SPSB3/ELOB	7	BP
GO:0048024	regulation of mRNA splicing, via spliceosome	2/190	78/17381	0.209817	0.856724	0.856724	RBFOX1/RNPS1	2	BP
GO:0061418	regulation of transcription from RNA polymerase II promoter in response to hypoxia	2/190	78/17381	0.209817	0.856724	0.856724	CREBBP/ELOB	2	BP
GO:0071260	cellular response to mechanical stimulus	2/190	78/17381	0.209817	0.856724	0.856724	CYBA/PIEZO1	2	BP
GO:1900034	regulation of cellular response to heat	2/190	78/17381	0.209817	0.856724	0.856724	CREBBP/MLST8	2	BP
GO:0046332	SMAD binding	2/200	74/17354	0.20987	0.614	0.584241	AXIN1/STUB1	2	MF
GO:0090092	regulation of transmembrane receptor protein serine/threonine kinase signaling pathway	4/190	216/17381	0.211628	0.856724	0.856724	PDPK1/STUB1/VASN/WFIKKN1	4	BP
GO:0033177	proton-transporting two-sector ATPase complex, proton-transporting domain	1/210	21/18511	0.213159	0.777219	0.769363	ATP6V0C	1	CC
GO:0035145	exon-exon junction complex	1/210	21/18511	0.213159	0.777219	0.769363	RNPS1	1	CC
GO:1901657	glycosyl compound metabolic process	3/190	146/17381	0.214573	0.856724	0.856724	APRT/NME3/NME4	3	BP
GO:0006972	hyperosmotic response	1/190	22/17381	0.214915	0.856724	0.856724	PDPK1	1	BP
GO:0007035	vacuolar acidification	1/190	22/17381	0.214915	0.856724	0.856724	ATP6V0C	1	BP
GO:0007141	male meiosis I	1/190	22/17381	0.214915	0.856724	0.856724	MEIOB	1	BP
GO:0035561	regulation of chromatin binding	1/190	22/17381	0.214915	0.856724	0.856724	CDT1	1	BP
GO:0042994	cytoplasmic sequestering of transcription factor	1/190	22/17381	0.214915	0.856724	0.856724	PKD1	1	BP
GO:0043949	regulation of cAMP-mediated signaling	1/190	22/17381	0.214915	0.856724	0.856724	MGRN1	1	BP
GO:0045738	negative regulation of DNA repair	1/190	22/17381	0.214915	0.856724	0.856724	NUDT16L1	1	BP
GO:0045956	positive regulation of calcium ion-dependent exocytosis	1/190	22/17381	0.214915	0.856724	0.856724	CACNA1H	1	BP
GO:0051004	regulation of lipoprotein lipase activity	1/190	22/17381	0.214915	0.856724	0.856724	LMF1	1	BP
GO:0061213	positive regulation of mesonephros development	1/190	22/17381	0.214915	0.856724	0.856724	SOX8	1	BP
GO:1901071	glucosamine-containing compound metabolic process	1/190	22/17381	0.214915	0.856724	0.856724	AMDHD2	1	BP
GO:1904886	beta-catenin destruction complex disassembly	1/190	22/17381	0.214915	0.856724	0.856724	AXIN1	1	BP
GO:0098793	presynapse	6/210	354/18511	0.214964	0.777219	0.769363	BAIAP3/DBNDD1/RAB26/RAB40C/SYNGR3/TBC1D24	6	CC
GO:0016072	rRNA metabolic process	5/190	292/17381	0.215923	0.856724	0.856724	RPL13/RPS2/RPUSD1/TBL3/TSR3	5	BP
GO:0015645	fatty acid ligase activity	1/200	21/17354	0.216172	0.617136	0.587225	ACSF3	1	MF
GO:0042923	neuropeptide binding	1/200	21/17354	0.216172	0.617136	0.587225	SSTR5	1	MF
GO:0046961	proton-transporting ATPase activity, rotational mechanism	1/200	21/17354	0.216172	0.617136	0.587225	ATP6V0C	1	MF
GO:0051384	response to glucocorticoid	3/190	147/17381	0.217421	0.856724	0.856724	ABCA3/SSTR5/TFAP4	3	BP
GO:0035305	negative regulation of dephosphorylation	2/190	80/17381	0.217835	0.856724	0.856724	PKMYT1/UBN1	2	BP
GO:0000302	response to reactive oxygen species	4/190	219/17381	0.218498	0.856724	0.856724	DPEP1/HBA1/HBA2/TRAP1	4	BP
GO:0070482	response to oxygen levels	6/190	371/17381	0.221137	0.856724	0.856724	CBFA2T3/CREBBP/CYBA/HMOX2/VASN/ELOB	6	BP
GO:0031258	lamellipodium membrane	1/210	22/18511	0.222095	0.777219	0.769363	PIEZO1	1	CC
GO:0031307	integral component of mitochondrial outer membrane	1/210	22/18511	0.222095	0.777219	0.769363	RHOT2	1	CC
GO:0071010	prespliceosome	1/210	22/18511	0.222095	0.777219	0.769363	LUC7L	1	CC
GO:0071560	cellular response to transforming growth factor beta stimulus	4/190	221/17381	0.223112	0.856724	0.856724	PDPK1/STUB1/VASN/WFIKKN1	4	BP
GO:0018126	protein hydroxylation	1/190	23/17381	0.223508	0.856724	0.856724	PDIA2	1	BP
GO:0033233	regulation of protein sumoylation	1/190	23/17381	0.223508	0.856724	0.856724	UBE2I	1	BP
GO:0033688	regulation of osteoblast proliferation	1/190	23/17381	0.223508	0.856724	0.856724	SOX8	1	BP
GO:0071157	negative regulation of cell cycle arrest	1/190	23/17381	0.223508	0.856724	0.856724	TFAP4	1	BP
GO:0071218	cellular response to misfolded protein	1/190	23/17381	0.223508	0.856724	0.856724	STUB1	1	BP
GO:0090189	regulation of branching involved in ureteric bud morphogenesis	1/190	23/17381	0.223508	0.856724	0.856724	SOX8	1	BP
GO:2001267	regulation of cysteine-type endopeptidase activity involved in apoptotic signaling pathway	1/190	23/17381	0.223508	0.856724	0.856724	TFAP4	1	BP
GO:0009205	purine ribonucleoside triphosphate metabolic process	5/190	296/17381	0.223808	0.856724	0.856724	CBFA2T3/NDUFB10/NME3/NME4/VPS9D1	5	BP
GO:0098798	mitochondrial protein complex	3/210	144/18511	0.224429	0.777219	0.769363	NDUFB10/PAM16/SPG7	3	CC
GO:0009975	cyclase activity	1/200	22/17354	0.225216	0.632751	0.602082	ADCY9	1	MF
GO:0016849	phosphorus-oxygen lyase activity	1/200	22/17354	0.225216	0.632751	0.602082	ADCY9	1	MF
GO:0098813	nuclear chromosome segregation	5/190	297/17381	0.225793	0.856724	0.856724	CDT1/CHMP1A/EME2/MEIOB/SLX4	5	BP
GO:0000726	non-recombinational repair	2/190	82/17381	0.22588	0.856724	0.856724	NUDT16L1/SLX4	2	BP
GO:0051100	negative regulation of binding	3/190	150/17381	0.22601	0.856724	0.856724	STUB1/TFAP4/WFIKKN1	3	BP
GO:0009156	ribonucleoside monophosphate biosynthetic process	2/190	83/17381	0.229911	0.856724	0.856724	APRT/VPS9D1	2	BP
GO:0030819	positive regulation of cAMP biosynthetic process	2/190	83/17381	0.229911	0.856724	0.856724	ADCY9/MC1R	2	BP
GO:0050886	endocrine process	2/190	83/17381	0.229911	0.856724	0.856724	CYBA/RAB11FIP3	2	BP
GO:0060191	regulation of lipase activity	2/190	83/17381	0.229911	0.856724	0.856724	LMF1/PDPK1	2	BP
GO:1900407	regulation of cellular response to oxidative stress	2/190	83/17381	0.229911	0.856724	0.856724	PDIA2/TRAP1	2	BP
GO:0000793	condensed chromosome	4/210	216/18511	0.230512	0.777219	0.769363	CDT1/CHMP1A/UBE2I/ZNF276	4	CC
GO:0031306	intrinsic component of mitochondrial outer membrane	1/210	23/18511	0.230931	0.777219	0.769363	RHOT2	1	CC
GO:0031528	microvillus membrane	1/210	23/18511	0.230931	0.777219	0.769363	DPEP1	1	CC
GO:0007033	vacuole organization	3/190	152/17381	0.231774	0.856724	0.856724	ATP6V0C/NAGPA/NPRL3	3	BP
GO:0038127	ERBB signaling pathway	3/190	152/17381	0.231774	0.856724	0.856724	PDPK1/RHBDF1/STUB1	3	BP
GO:0000729	DNA double-strand break processing	1/190	24/17381	0.232008	0.856724	0.856724	SLX4	1	BP
GO:0002068	glandular epithelial cell development	1/190	24/17381	0.232008	0.856724	0.856724	PDPK1	1	BP
GO:0003071	renal system process involved in regulation of systemic arterial blood pressure	1/190	24/17381	0.232008	0.856724	0.856724	CYBA	1	BP
GO:0006851	mitochondrial calcium ion transmembrane transport	1/190	24/17381	0.232008	0.856724	0.856724	SPG7	1	BP
GO:0010738	regulation of protein kinase A signaling	1/190	24/17381	0.232008	0.856724	0.856724	MC1R	1	BP
GO:0021871	forebrain regionalization	1/190	24/17381	0.232008	0.856724	0.856724	AXIN1	1	BP
GO:0032897	negative regulation of viral transcription	1/190	24/17381	0.232008	0.856724	0.856724	TFAP4	1	BP
GO:0035336	long-chain fatty-acyl-CoA metabolic process	1/190	24/17381	0.232008	0.856724	0.856724	ACSF3	1	BP
GO:0045662	negative regulation of myoblast differentiation	1/190	24/17381	0.232008	0.856724	0.856724	SOX8	1	BP
GO:0046755	viral budding	1/190	24/17381	0.232008	0.856724	0.856724	CHMP1A	1	BP
GO:0046835	carbohydrate phosphorylation	1/190	24/17381	0.232008	0.856724	0.856724	GNPTG	1	BP
GO:0051984	positive regulation of chromosome segregation	1/190	24/17381	0.232008	0.856724	0.856724	CDT1	1	BP
GO:1990776	response to angiotensin	1/190	24/17381	0.232008	0.856724	0.856724	CYBA	1	BP
GO:0071559	response to transforming growth factor beta	4/190	225/17381	0.232416	0.856724	0.856724	PDPK1/STUB1/VASN/WFIKKN1	4	BP
GO:0009199	ribonucleoside triphosphate metabolic process	5/190	301/17381	0.233785	0.856724	0.856724	CBFA2T3/NDUFB10/NME3/NME4/VPS9D1	5	BP
GO:0042475	odontogenesis of dentin-containing tooth	2/190	84/17381	0.233947	0.856724	0.856724	ANKRD11/ROGDI	2	BP
GO:1901989	positive regulation of cell cycle phase transition	2/190	84/17381	0.233947	0.856724	0.856724	CDK10/CDT1	2	BP
GO:0005248	voltage-gated sodium channel activity	1/200	23/17354	0.234157	0.63276	0.602091	CACNA1H	1	MF
GO:0015035	protein disulfide oxidoreductase activity	1/200	23/17354	0.234157	0.63276	0.602091	GFER	1	MF
GO:0017134	fibroblast growth factor binding	1/200	23/17354	0.234157	0.63276	0.602091	RPS2	1	MF
GO:0036442	hydrogen-exporting ATPase activity	1/200	23/17354	0.234157	0.63276	0.602091	ATP6V0C	1	MF
GO:1905030	voltage-gated ion channel activity involved in regulation of postsynaptic membrane potential	1/200	23/17354	0.234157	0.63276	0.602091	CACNA1H	1	MF
GO:0030672	synaptic vesicle membrane	2/210	81/18511	0.234195	0.777219	0.769363	DBNDD1/SYNGR3	2	CC
GO:0099501	exocytic vesicle membrane	2/210	81/18511	0.234195	0.777219	0.769363	DBNDD1/SYNGR3	2	CC
GO:0071248	cellular response to metal ion	3/190	153/17381	0.234665	0.856724	0.856724	CACNA1H/CPNE7/DPEP1	3	BP
GO:0006790	sulfur compound metabolic process	6/190	379/17381	0.235275	0.856724	0.856724	ACSF3/DPEP1/GALNS/HAGH/MVD/NUBP2	6	BP
GO:0016853	isomerase activity	3/200	146/17354	0.237334	0.632926	0.602249	ECI1/PDIA2/RPUSD1	3	MF
GO:0070507	regulation of microtubule cytoskeleton organization	3/190	154/17381	0.237564	0.856724	0.856724	CCNF/CHMP1A/PKD1	3	BP
GO:0009144	purine nucleoside triphosphate metabolic process	5/190	303/17381	0.237811	0.856724	0.856724	CBFA2T3/NDUFB10/NME3/NME4/VPS9D1	5	BP
GO:0043506	regulation of JUN kinase activity	2/190	85/17381	0.237987	0.856724	0.856724	AXIN1/MAPK8IP3	2	BP
GO:0008013	beta-catenin binding	2/200	81/17354	0.239582	0.632926	0.602249	AXIN1/SLC9A3R2	2	MF
GO:0016209	antioxidant activity	2/200	81/17354	0.239582	0.632926	0.602249	HBA1/HBA2	2	MF
GO:0003081	regulation of systemic arterial blood pressure by renin-angiotensin	1/190	25/17381	0.240415	0.856724	0.856724	CYBA	1	BP
GO:0003309	type B pancreatic cell differentiation	1/190	25/17381	0.240415	0.856724	0.856724	PDPK1	1	BP
GO:0006379	mRNA cleavage	1/190	25/17381	0.240415	0.856724	0.856724	POLR3K	1	BP
GO:0006700	C21-steroid hormone biosynthetic process	1/190	25/17381	0.240415	0.856724	0.856724	CACNA1H	1	BP
GO:0032350	regulation of hormone metabolic process	1/190	25/17381	0.240415	0.856724	0.856724	STUB1	1	BP
GO:0033119	negative regulation of RNA splicing	1/190	25/17381	0.240415	0.856724	0.856724	RNPS1	1	BP
GO:0045736	negative regulation of cyclin-dependent protein serine/threonine kinase activity	1/190	25/17381	0.240415	0.856724	0.856724	TFAP4	1	BP
GO:0051788	response to misfolded protein	1/190	25/17381	0.240415	0.856724	0.856724	STUB1	1	BP
GO:0090169	regulation of spindle assembly	1/190	25/17381	0.240415	0.856724	0.856724	CHMP1A	1	BP
GO:1901032	negative regulation of response to reactive oxygen species	1/190	25/17381	0.240415	0.856724	0.856724	TRAP1	1	BP
GO:1903206	negative regulation of hydrogen peroxide-induced cell death	1/190	25/17381	0.240415	0.856724	0.856724	TRAP1	1	BP
GO:0070588	calcium ion transmembrane transport	5/190	305/17381	0.241857	0.856724	0.856724	CACNA1H/CYBA/PDPK1/PKD1/SPG7	5	BP
GO:0070125	mitochondrial translational elongation	2/190	86/17381	0.24203	0.856724	0.856724	MRPL28/MRPS34	2	BP
GO:2001233	regulation of apoptotic signaling pathway	6/190	383/17381	0.242448	0.856724	0.856724	PDIA2/TFAP4/TNFRSF12A/TRAF7/TRAP1/ZNF205	6	BP
GO:0022613	ribonucleoprotein complex biogenesis	7/190	464/17381	0.245778	0.856724	0.856724	LUC7L/RPL13/RPL3L/RPS2/RPUSD1/TBL3/TSR3	7	BP
GO:0001656	metanephros development	2/190	87/17381	0.246077	0.856724	0.856724	PKD1/SOX8	2	BP
GO:0007088	regulation of mitotic nuclear division	3/190	157/17381	0.246295	0.856724	0.856724	CDT1/CHMP1A/PKMYT1	3	BP
GO:0030057	desmosome	1/210	25/18511	0.248303	0.806949	0.798792	PPL	1	CC
GO:0000151	ubiquitin ligase complex	5/210	297/18511	0.248498	0.806949	0.798792	CCNF/KCTD5/STUB1/TRAF7/ELOB	5	CC
GO:0015985	energy coupled proton transport, down electrochemical gradient	1/190	26/17381	0.24873	0.856724	0.856724	VPS9D1	1	BP
GO:0015986	ATP synthesis coupled proton transport	1/190	26/17381	0.24873	0.856724	0.856724	VPS9D1	1	BP
GO:0030947	regulation of vascular endothelial growth factor receptor signaling pathway	1/190	26/17381	0.24873	0.856724	0.856724	TMEM204	1	BP
GO:0032692	negative regulation of interleukin-1 production	1/190	26/17381	0.24873	0.856724	0.856724	MEFV	1	BP
GO:0033687	osteoblast proliferation	1/190	26/17381	0.24873	0.856724	0.856724	SOX8	1	BP
GO:0034243	regulation of transcription elongation from RNA polymerase II promoter	1/190	26/17381	0.24873	0.856724	0.856724	AXIN1	1	BP
GO:0035510	DNA dealkylation	1/190	26/17381	0.24873	0.856724	0.856724	MPG	1	BP
GO:0043921	modulation by host of viral transcription	1/190	26/17381	0.24873	0.856724	0.856724	TFAP4	1	BP
GO:0048821	erythrocyte development	1/190	26/17381	0.24873	0.856724	0.856724	HBZ	1	BP
GO:0052472	modulation by host of symbiont transcription	1/190	26/17381	0.24873	0.856724	0.856724	TFAP4	1	BP
GO:0061217	regulation of mesonephros development	1/190	26/17381	0.24873	0.856724	0.856724	SOX8	1	BP
GO:0071875	adrenergic receptor signaling pathway	1/190	26/17381	0.24873	0.856724	0.856724	ADCY9	1	BP
GO:1900027	regulation of ruffle assembly	1/190	26/17381	0.24873	0.856724	0.856724	DEF8	1	BP
GO:0021915	neural tube development	3/190	158/17381	0.249217	0.856724	0.856724	IFT140/PKD1/TSC2	3	BP
GO:1902115	regulation of organelle assembly	3/190	158/17381	0.249217	0.856724	0.856724	CHMP1A/IFT140/NPRL3	3	BP
GO:0070126	mitochondrial translational termination	2/190	88/17381	0.250126	0.856724	0.856724	MRPL28/MRPS34	2	BP
GO:0045216	cell-cell junction organization	4/190	233/17381	0.251299	0.856724	0.856724	CDH15/CLDN6/CLDN9/PDPK1	4	BP
GO:0000030	mannosyltransferase activity	1/200	25/17354	0.251731	0.647427	0.616047	ALG1	1	MF
GO:0016628	oxidoreductase activity, acting on the CH-CH group of donors, NAD or NADP as acceptor	1/200	25/17354	0.251731	0.647427	0.616047	DECR2	1	MF
GO:0043027	cysteine-type endopeptidase inhibitor activity involved in apoptotic process	1/200	25/17354	0.251731	0.647427	0.616047	DPEP1	1	MF
GO:0008080	N-acetyltransferase activity	2/200	84/17354	0.252387	0.647427	0.616047	CREBBP/NAA60	2	MF
GO:0036473	cell death in response to oxidative stress	2/190	89/17381	0.254178	0.856724	0.856724	PDIA2/TRAP1	2	BP
GO:0033176	proton-transporting V-type ATPase complex	1/210	26/18511	0.256842	0.825175	0.816834	ATP6V0C	1	CC
GO:0006515	protein quality control for misfolded or incompletely synthesized proteins	1/190	27/17381	0.256955	0.856724	0.856724	STUB1	1	BP
GO:0006929	substrate-dependent cell migration	1/190	27/17381	0.256955	0.856724	0.856724	TNFRSF12A	1	BP
GO:0008299	isoprenoid biosynthetic process	1/190	27/17381	0.256955	0.856724	0.856724	MVD	1	BP
GO:0015988	energy coupled proton transmembrane transport, against electrochemical gradient	1/190	27/17381	0.256955	0.856724	0.856724	ATP6V0C	1	BP
GO:0015991	ATP hydrolysis coupled proton transport	1/190	27/17381	0.256955	0.856724	0.856724	ATP6V0C	1	BP
GO:0032647	regulation of interferon-alpha production	1/190	27/17381	0.256955	0.856724	0.856724	NLRC3	1	BP
GO:0035883	enteroendocrine cell differentiation	1/190	27/17381	0.256955	0.856724	0.856724	PDPK1	1	BP
GO:0045879	negative regulation of smoothened signaling pathway	1/190	27/17381	0.256955	0.856724	0.856724	GLIS2	1	BP
GO:0052312	modulation of transcription in other organism involved in symbiotic interaction	1/190	27/17381	0.256955	0.856724	0.856724	TFAP4	1	BP
GO:0070528	protein kinase C signaling	1/190	27/17381	0.256955	0.856724	0.856724	MC1R	1	BP
GO:0071480	cellular response to gamma radiation	1/190	27/17381	0.256955	0.856724	0.856724	CYBA	1	BP
GO:0090383	phagosome acidification	1/190	27/17381	0.256955	0.856724	0.856724	ATP6V0C	1	BP
GO:1903432	regulation of TORC1 signaling	1/190	27/17381	0.256955	0.856724	0.856724	TELO2	1	BP
GO:1904030	negative regulation of cyclin-dependent protein kinase activity	1/190	27/17381	0.256955	0.856724	0.856724	TFAP4	1	BP
GO:1904357	negative regulation of telomere maintenance via telomere lengthening	1/190	27/17381	0.256955	0.856724	0.856724	SLX4	1	BP
GO:0009408	response to heat	3/190	161/17381	0.258014	0.856724	0.856724	CREBBP/DNAJA3/MLST8	3	BP
GO:0006892	post-Golgi vesicle-mediated transport	2/190	90/17381	0.25823	0.856724	0.856724	CORO7/RAB26	2	BP
GO:0007589	body fluid secretion	2/190	90/17381	0.25823	0.856724	0.856724	APRT/CYBA	2	BP
GO:0031124	mRNA 3'-end processing	2/190	90/17381	0.25823	0.856724	0.856724	RNPS1/THOC6	2	BP
GO:0000226	microtubule cytoskeleton organization	7/190	472/17381	0.259024	0.856724	0.856724	AXIN1/CCDC78/CCNF/CHMP1A/GAS8/PKD1/SPIRE2	7	BP
GO:0016866	intramolecular transferase activity	1/200	26/17354	0.260367	0.657903	0.626016	RPUSD1	1	MF
GO:0016878	acid-thiol ligase activity	1/200	26/17354	0.260367	0.657903	0.626016	ACSF3	1	MF
GO:0045862	positive regulation of proteolysis	6/190	393/17381	0.260659	0.856724	0.856724	AXIN1/CBFA2T3/MEFV/RNF166/STUB1/TFAP4	6	BP
GO:0006614	SRP-dependent cotranslational protein targeting to membrane	2/190	91/17381	0.262284	0.856724	0.856724	RPL13/RPS2	2	BP
GO:0030838	positive regulation of actin filament polymerization	2/190	91/17381	0.262284	0.856724	0.856724	MLST8/SPIRE2	2	BP
GO:0048545	response to steroid hormone	6/190	394/17381	0.262501	0.856724	0.856724	ABCA3/AXIN1/CYBA/SSTR5/TFAP4/UBE2I	6	BP
GO:0031625	ubiquitin protein ligase binding	5/200	299/17354	0.26284	0.657903	0.626016	ATP6V0C/AXIN1/MC1R/STUB1/ELOB	5	MF
GO:0061630	ubiquitin protein ligase activity	4/200	226/17354	0.263905	0.657903	0.626016	MGRN1/RNF166/STUB1/ZNF598	4	MF
GO:0000002	mitochondrial genome maintenance	1/190	28/17381	0.26509	0.856724	0.856724	DNAJA3	1	BP
GO:0006376	mRNA splice site selection	1/190	28/17381	0.26509	0.856724	0.856724	LUC7L	1	BP
GO:0032607	interferon-alpha production	1/190	28/17381	0.26509	0.856724	0.856724	NLRC3	1	BP
GO:0045589	regulation of regulatory T cell differentiation	1/190	28/17381	0.26509	0.856724	0.856724	FANCA	1	BP
GO:0051220	cytoplasmic sequestering of protein	1/190	28/17381	0.26509	0.856724	0.856724	PKD1	1	BP
GO:0051385	response to mineralocorticoid	1/190	28/17381	0.26509	0.856724	0.856724	CYBA	1	BP
GO:1903427	negative regulation of reactive oxygen species biosynthetic process	1/190	28/17381	0.26509	0.856724	0.856724	TRAP1	1	BP
GO:0005689	U12-type spliceosomal complex	1/210	27/18511	0.265285	0.843328	0.834803	SNRNP25	1	CC
GO:0098742	cell-cell adhesion via plasma-membrane adhesion molecules	4/190	239/17381	0.26567	0.856724	0.856724	CDH15/CLDN6/CLDN9/PKD1	4	BP
GO:0031331	positive regulation of cellular catabolic process	6/190	396/17381	0.266194	0.856724	0.856724	AXIN1/CBFA2T3/MEFV/RNF166/STUB1/TSC2	6	BP
GO:0022617	extracellular matrix disassembly	2/190	92/17381	0.266338	0.856724	0.856724	NOXO1/TPSAB1	2	BP
GO:0030816	positive regulation of cAMP metabolic process	2/190	92/17381	0.266338	0.856724	0.856724	ADCY9/MC1R	2	BP
GO:0048010	vascular endothelial growth factor receptor signaling pathway	2/190	92/17381	0.266338	0.856724	0.856724	CYBA/TMEM204	2	BP
GO:0060993	kidney morphogenesis	2/190	92/17381	0.266338	0.856724	0.856724	PKD1/SOX8	2	BP
GO:0072080	nephron tubule development	2/190	92/17381	0.266338	0.856724	0.856724	PKD1/SOX8	2	BP
GO:1902882	regulation of response to oxidative stress	2/190	92/17381	0.266338	0.856724	0.856724	PDIA2/TRAP1	2	BP
GO:2000379	positive regulation of reactive oxygen species metabolic process	2/190	92/17381	0.266338	0.856724	0.856724	CYBA/ZNF205	2	BP
GO:1901652	response to peptide	7/190	477/17381	0.267407	0.856724	0.856724	ADCY9/APRT/ATP6V0C/CYBA/GNG13/PDPK1/TSC2	7	BP
GO:0008276	protein methyltransferase activity	2/200	88/17354	0.269484	0.667114	0.63478	PRDM7/EEF2KMT	2	MF
GO:0009124	nucleoside monophosphate biosynthetic process	2/190	93/17381	0.270393	0.856724	0.856724	APRT/VPS9D1	2	BP
GO:0048704	embryonic skeletal system morphogenesis	2/190	93/17381	0.270393	0.856724	0.856724	AXIN1/IFT140	2	BP
GO:0042176	regulation of protein catabolic process	6/190	399/17381	0.271758	0.856724	0.856724	AXIN1/CBFA2T3/PKD1/RHBDF1/RNF166/STUB1	6	BP
GO:0042581	specific granule	3/210	160/18511	0.272917	0.851928	0.843316	CYBA/HMOX2/MMP25	3	CC
GO:0000027	ribosomal large subunit assembly	1/190	29/17381	0.273137	0.856724	0.856724	RPL3L	1	BP
GO:0000083	regulation of transcription involved in G1/S transition of mitotic cell cycle	1/190	29/17381	0.273137	0.856724	0.856724	CDT1	1	BP
GO:0010719	negative regulation of epithelial to mesenchymal transition	1/190	29/17381	0.273137	0.856724	0.856724	VASN	1	BP
GO:0016242	negative regulation of macroautophagy	1/190	29/17381	0.273137	0.856724	0.856724	TSC2	1	BP
GO:0031297	replication fork processing	1/190	29/17381	0.273137	0.856724	0.856724	EME2	1	BP
GO:0042168	heme metabolic process	1/190	29/17381	0.273137	0.856724	0.856724	HMOX2	1	BP
GO:0042554	superoxide anion generation	1/190	29/17381	0.273137	0.856724	0.856724	CYBA	1	BP
GO:0060285	cilium-dependent cell motility	1/190	29/17381	0.273137	0.856724	0.856724	GAS8	1	BP
GO:0080154	regulation of fertilization	1/190	29/17381	0.273137	0.856724	0.856724	CACNA1H	1	BP
GO:0034470	ncRNA processing	6/190	400/17381	0.27362	0.856724	0.856724	CTU2/RPL13/RPS2/RPUSD1/TBL3/TSR3	6	BP
GO:0036452	ESCRT complex	1/210	28/18511	0.273632	0.851928	0.843316	CHMP1A	1	CC
GO:0032091	negative regulation of protein binding	2/190	94/17381	0.274446	0.856724	0.856724	STUB1/WFIKKN1	2	BP
GO:0045185	maintenance of protein location	2/190	94/17381	0.274446	0.856724	0.856724	PDIA2/PKD1	2	BP
GO:0061326	renal tubule development	2/190	94/17381	0.274446	0.856724	0.856724	PKD1/SOX8	2	BP
GO:0071478	cellular response to radiation	3/190	167/17381	0.275726	0.856724	0.856724	CREBBP/CYBA/MC1R	3	BP
GO:0061659	ubiquitin-like protein ligase activity	4/200	231/17354	0.27664	0.677099	0.644281	MGRN1/RNF166/STUB1/ZNF598	4	MF
GO:0009141	nucleoside triphosphate metabolic process	5/190	322/17381	0.276938	0.856724	0.856724	CBFA2T3/NDUFB10/NME3/NME4/VPS9D1	5	BP
GO:0005520	insulin-like growth factor binding	1/200	28/17354	0.277343	0.677099	0.644281	IGFALS	1	MF
GO:0098869	cellular oxidant detoxification	2/190	95/17381	0.278499	0.856724	0.856724	HBA1/HBA2	2	BP
GO:0000377	RNA splicing, via transesterification reactions with bulged adenosine as nucleophile	5/190	323/17381	0.279036	0.856724	0.856724	LUC7L/RBFOX1/RNPS1/SNRNP25/SRRM2	5	BP
GO:0000398	mRNA splicing, via spliceosome	5/190	323/17381	0.279036	0.856724	0.856724	LUC7L/RBFOX1/RNPS1/SNRNP25/SRRM2	5	BP
GO:0042692	muscle cell differentiation	6/190	403/17381	0.279222	0.856724	0.856724	AXIN1/CACNA1H/CDH15/SOX8/TMEM204/WFIKKN1	6	BP
GO:0001539	cilium or flagellum-dependent cell motility	1/190	30/17381	0.281096	0.856724	0.856724	GAS8	1	BP
GO:0007094	mitotic spindle assembly checkpoint	1/190	30/17381	0.281096	0.856724	0.856724	CDT1	1	BP
GO:0009394	2'-deoxyribonucleotide metabolic process	1/190	30/17381	0.281096	0.856724	0.856724	NTHL1	1	BP
GO:0010800	positive regulation of peptidyl-threonine phosphorylation	1/190	30/17381	0.281096	0.856724	0.856724	AXIN1	1	BP
GO:0030851	granulocyte differentiation	1/190	30/17381	0.281096	0.856724	0.856724	CBFA2T3	1	BP
GO:0031128	developmental induction	1/190	30/17381	0.281096	0.856724	0.856724	SOX8	1	BP
GO:0033006	regulation of mast cell activation involved in immune response	1/190	30/17381	0.281096	0.856724	0.856724	PDPK1	1	BP
GO:0036258	multivesicular body assembly	1/190	30/17381	0.281096	0.856724	0.856724	CHMP1A	1	BP
GO:0043304	regulation of mast cell degranulation	1/190	30/17381	0.281096	0.856724	0.856724	PDPK1	1	BP
GO:0045066	regulatory T cell differentiation	1/190	30/17381	0.281096	0.856724	0.856724	FANCA	1	BP
GO:0046627	negative regulation of insulin receptor signaling pathway	1/190	30/17381	0.281096	0.856724	0.856724	TSC2	1	BP
GO:0050686	negative regulation of mRNA processing	1/190	30/17381	0.281096	0.856724	0.856724	RNPS1	1	BP
GO:0071173	spindle assembly checkpoint	1/190	30/17381	0.281096	0.856724	0.856724	CDT1	1	BP
GO:0071174	mitotic spindle checkpoint	1/190	30/17381	0.281096	0.856724	0.856724	CDT1	1	BP
GO:0006613	cotranslational protein targeting to membrane	2/190	96/17381	0.28255	0.856724	0.856724	RPL13/RPS2	2	BP
GO:0000375	RNA splicing, via transesterification reactions	5/190	326/17381	0.285347	0.856724	0.856724	LUC7L/RBFOX1/RNPS1/SNRNP25/SRRM2	5	BP
GO:0043548	phosphatidylinositol 3-kinase binding	1/200	29/17354	0.285685	0.683327	0.650207	NLRC3	1	MF
GO:0051959	dynein light intermediate chain binding	1/200	29/17354	0.285685	0.683327	0.650207	RAB11FIP3	1	MF
GO:0061650	ubiquitin-like protein conjugating enzyme activity	1/200	29/17354	0.285685	0.683327	0.650207	UBE2I	1	MF
GO:0010522	regulation of calcium ion transport into cytosol	2/190	97/17381	0.2866	0.856724	0.856724	CYBA/PDPK1	2	BP
GO:0014066	regulation of phosphatidylinositol 3-kinase signaling	2/190	97/17381	0.2866	0.856724	0.856724	NLRC3/TSC2	2	BP
GO:0032868	response to insulin	4/190	248/17381	0.287498	0.856724	0.856724	APRT/ATP6V0C/PDPK1/TSC2	4	BP
GO:0017157	regulation of exocytosis	3/190	171/17381	0.287605	0.856724	0.856724	CACNA1H/PDPK1/RAB26	3	BP
GO:0008608	attachment of spindle microtubules to kinetochore	1/190	31/17381	0.288968	0.856724	0.856724	CDT1	1	BP
GO:0017004	cytochrome complex assembly	1/190	31/17381	0.288968	0.856724	0.856724	CYBA	1	BP
GO:0036257	multivesicular body organization	1/190	31/17381	0.288968	0.856724	0.856724	CHMP1A	1	BP
GO:0043001	Golgi to plasma membrane protein transport	1/190	31/17381	0.288968	0.856724	0.856724	RAB26	1	BP
GO:0045841	negative regulation of mitotic metaphase/anaphase transition	1/190	31/17381	0.288968	0.856724	0.856724	CDT1	1	BP
GO:0046949	fatty-acyl-CoA biosynthetic process	1/190	31/17381	0.288968	0.856724	0.856724	ACSF3	1	BP
GO:0060674	placenta blood vessel development	1/190	31/17381	0.288968	0.856724	0.856724	PKD1	1	BP
GO:0072595	maintenance of protein localization in organelle	1/190	31/17381	0.288968	0.856724	0.856724	PDIA2	1	BP
GO:0090322	regulation of superoxide metabolic process	1/190	31/17381	0.288968	0.856724	0.856724	CYBA	1	BP
GO:0098534	centriole assembly	1/190	31/17381	0.288968	0.856724	0.856724	CCDC78	1	BP
GO:0051258	protein polymerization	4/190	249/17381	0.28994	0.856724	0.856724	CORO7/MLST8/SPIRE2/MSRB1	4	BP
GO:0045333	cellular respiration	3/190	172/17381	0.290581	0.856724	0.856724	CBFA2T3/NDUFB10/TRAP1	3	BP
GO:0048736	appendage development	3/190	172/17381	0.290581	0.856724	0.856724	CREBBP/IFT140/KREMEN2	3	BP
GO:0060173	limb development	3/190	172/17381	0.290581	0.856724	0.856724	CREBBP/IFT140/KREMEN2	3	BP
GO:0019395	fatty acid oxidation	2/190	98/17381	0.290647	0.856724	0.856724	DECR2/ECI1	2	BP
GO:0072163	mesonephric epithelium development	2/190	98/17381	0.290647	0.856724	0.856724	PKD1/SOX8	2	BP
GO:0072164	mesonephric tubule development	2/190	98/17381	0.290647	0.856724	0.856724	PKD1/SOX8	2	BP
GO:0044450	microtubule organizing center part	3/210	166/18511	0.291405	0.874464	0.865625	CCDC78/CCNF/NUBP2	3	CC
GO:0000794	condensed nuclear chromosome	2/210	95/18511	0.293033	0.874464	0.865625	CHMP1A/UBE2I	2	CC
GO:0044389	ubiquitin-like protein ligase binding	5/200	313/17354	0.29379	0.687284	0.653973	ATP6V0C/AXIN1/MC1R/STUB1/ELOB	5	MF
GO:0004693	cyclin-dependent protein serine/threonine kinase activity	1/200	30/17354	0.293931	0.687284	0.653973	CDK10	1	MF
GO:0043539	protein serine/threonine kinase activator activity	1/200	30/17354	0.293931	0.687284	0.653973	MLST8	1	MF
GO:0000781	chromosome, telomeric region	3/210	167/18511	0.294497	0.874464	0.865625	SLX4/TELO2/THOC6	3	CC
GO:0006637	acyl-CoA metabolic process	2/190	99/17381	0.294691	0.856724	0.856724	ACSF3/MVD	2	BP
GO:0035383	thioester metabolic process	2/190	99/17381	0.294691	0.856724	0.856724	ACSF3/MVD	2	BP
GO:1990748	cellular detoxification	2/190	99/17381	0.294691	0.856724	0.856724	HBA1/HBA2	2	BP
GO:0044089	positive regulation of cellular component biogenesis	7/190	493/17381	0.294711	0.856724	0.856724	CDT1/DEF8/MLST8/PIEZO1/SLX4/SPIRE2/STUB1	7	BP
GO:0016054	organic acid catabolic process	4/190	251/17381	0.294833	0.856724	0.856724	ACSF3/AMDHD2/DECR2/ECI1	4	BP
GO:0046395	carboxylic acid catabolic process	4/190	251/17381	0.294833	0.856724	0.856724	ACSF3/AMDHD2/DECR2/ECI1	4	BP
GO:0008170	N-methyltransferase activity	2/200	94/17354	0.295105	0.687284	0.653973	PRDM7/EEF2KMT	2	MF
GO:0043902	positive regulation of multi-organism process	3/190	174/17381	0.29654	0.856724	0.856724	CACNA1H/CYBA/TFAP4	3	BP
GO:0006506	GPI anchor biosynthetic process	1/190	32/17381	0.296754	0.856724	0.856724	PIGQ	1	BP
GO:0006691	leukotriene metabolic process	1/190	32/17381	0.296754	0.856724	0.856724	DPEP1	1	BP
GO:0008089	anterograde axonal transport	1/190	32/17381	0.296754	0.856724	0.856724	SPG7	1	BP
GO:0010667	negative regulation of cardiac muscle cell apoptotic process	1/190	32/17381	0.296754	0.856724	0.856724	PDPK1	1	BP
GO:0019692	deoxyribose phosphate metabolic process	1/190	32/17381	0.296754	0.856724	0.856724	NTHL1	1	BP
GO:0060325	face morphogenesis	1/190	32/17381	0.296754	0.856724	0.856724	ANKRD11	1	BP
GO:0070911	global genome nucleotide-excision repair	1/190	32/17381	0.296754	0.856724	0.856724	UBE2I	1	BP
GO:1902100	negative regulation of metaphase/anaphase transition of cell cycle	1/190	32/17381	0.296754	0.856724	0.856724	CDT1	1	BP
GO:1903205	regulation of hydrogen peroxide-induced cell death	1/190	32/17381	0.296754	0.856724	0.856724	TRAP1	1	BP
GO:0030686	90S preribosome	1/210	31/18511	0.298112	0.874464	0.865625	TBL3	1	CC
GO:0032391	photoreceptor connecting cilium	1/210	31/18511	0.298112	0.874464	0.865625	IFT140	1	CC
GO:0005774	vacuolar membrane	6/210	398/18511	0.298244	0.874464	0.865625	ATP6V0C/CDIP1/CLCN7/NPRL3/VASN/WDR24	6	CC
GO:0009062	fatty acid catabolic process	2/190	100/17381	0.298732	0.856724	0.856724	DECR2/ECI1	2	BP
GO:0034440	lipid oxidation	2/190	100/17381	0.298732	0.856724	0.856724	DECR2/ECI1	2	BP
GO:0045047	protein targeting to ER	2/190	100/17381	0.298732	0.856724	0.856724	RPL13/RPS2	2	BP
GO:0006479	protein methylation	3/190	175/17381	0.299523	0.856724	0.856724	PRDM7/RPS2/EEF2KMT	3	BP
GO:0008213	protein alkylation	3/190	175/17381	0.299523	0.856724	0.856724	PRDM7/RPS2/EEF2KMT	3	BP
GO:0016605	PML body	2/210	97/18511	0.301419	0.875275	0.866428	UBE2I/UBN1	2	CC
GO:0005158	insulin receptor binding	1/200	31/17354	0.302082	0.689916	0.656477	PDPK1	1	MF
GO:0005164	tumor necrosis factor receptor binding	1/200	31/17354	0.302082	0.689916	0.656477	TRAP1	1	MF
GO:0097472	cyclin-dependent protein kinase activity	1/200	31/17354	0.302082	0.689916	0.656477	CDK10	1	MF
GO:0030804	positive regulation of cyclic nucleotide biosynthetic process	2/190	101/17381	0.30277	0.856724	0.856724	ADCY9/MC1R	2	BP
GO:0001941	postsynaptic membrane organization	1/190	33/17381	0.304456	0.856724	0.856724	DNAJA3	1	BP
GO:0006505	GPI anchor metabolic process	1/190	33/17381	0.304456	0.856724	0.856724	PIGQ	1	BP
GO:0032456	endocytic recycling	1/190	33/17381	0.304456	0.856724	0.856724	RAB11FIP3	1	BP
GO:0043276	anoikis	1/190	33/17381	0.304456	0.856724	0.856724	TSC2	1	BP
GO:0048147	negative regulation of fibroblast proliferation	1/190	33/17381	0.304456	0.856724	0.856724	NLRC3	1	BP
GO:1900077	negative regulation of cellular response to insulin stimulus	1/190	33/17381	0.304456	0.856724	0.856724	TSC2	1	BP
GO:1901976	regulation of cell cycle checkpoint	1/190	33/17381	0.304456	0.856724	0.856724	CDT1	1	BP
GO:0019083	viral transcription	3/190	177/17381	0.305493	0.856724	0.856724	RPL13/RPS2/TFAP4	3	BP
GO:0031312	extrinsic component of organelle membrane	1/210	32/18511	0.306088	0.880367	0.871469	PAM16	1	CC
GO:0001823	mesonephros development	2/190	102/17381	0.306803	0.856724	0.856724	PKD1/SOX8	2	BP
GO:0006415	translational termination	2/190	102/17381	0.306803	0.856724	0.856724	MRPL28/MRPS34	2	BP
GO:0007052	mitotic spindle organization	2/190	102/17381	0.306803	0.856724	0.856724	CHMP1A/PKD1	2	BP
GO:0071241	cellular response to inorganic substance	3/190	178/17381	0.30848	0.856724	0.856724	CACNA1H/CPNE7/DPEP1	3	BP
GO:0042169	SH2 domain binding	1/200	32/17354	0.31014	0.703779	0.669668	SYNGR3	1	MF
GO:0010508	positive regulation of autophagy	2/190	103/17381	0.310833	0.856724	0.856724	MEFV/TSC2	2	BP
GO:0019933	cAMP-mediated signaling	2/190	103/17381	0.310833	0.856724	0.856724	ADCY9/MGRN1	2	BP
GO:0098754	detoxification	2/190	103/17381	0.310833	0.856724	0.856724	HBA1/HBA2	2	BP
GO:0006611	protein export from nucleus	3/190	179/17381	0.311468	0.856724	0.856724	PKD1/RNPS1/THOC6	3	BP
GO:0006084	acetyl-CoA metabolic process	1/190	34/17381	0.312074	0.856724	0.856724	MVD	1	BP
GO:0009225	nucleotide-sugar metabolic process	1/190	34/17381	0.312074	0.856724	0.856724	AMDHD2	1	BP
GO:0009262	deoxyribonucleotide metabolic process	1/190	34/17381	0.312074	0.856724	0.856724	NTHL1	1	BP
GO:0010737	protein kinase A signaling	1/190	34/17381	0.312074	0.856724	0.856724	MC1R	1	BP
GO:0017144	drug metabolic process	1/190	34/17381	0.312074	0.856724	0.856724	DPEP1	1	BP
GO:0031577	spindle checkpoint	1/190	34/17381	0.312074	0.856724	0.856724	CDT1	1	BP
GO:0036474	cell death in response to hydrogen peroxide	1/190	34/17381	0.312074	0.856724	0.856724	TRAP1	1	BP
GO:0042339	keratan sulfate metabolic process	1/190	34/17381	0.312074	0.856724	0.856724	GALNS	1	BP
GO:0045005	DNA-dependent DNA replication maintenance of fidelity	1/190	34/17381	0.312074	0.856724	0.856724	EME2	1	BP
GO:0045737	positive regulation of cyclin-dependent protein serine/threonine kinase activity	1/190	34/17381	0.312074	0.856724	0.856724	PKD1	1	BP
GO:0048048	embryonic eye morphogenesis	1/190	34/17381	0.312074	0.856724	0.856724	AXIN1	1	BP
GO:0051293	establishment of spindle localization	1/190	34/17381	0.312074	0.856724	0.856724	SPIRE2	1	BP
GO:0072529	pyrimidine-containing compound catabolic process	1/190	34/17381	0.312074	0.856724	0.856724	NTHL1	1	BP
GO:0097178	ruffle assembly	1/190	34/17381	0.312074	0.856724	0.856724	DEF8	1	BP
GO:0097502	mannosylation	1/190	34/17381	0.312074	0.856724	0.856724	ALG1	1	BP
GO:1905332	positive regulation of morphogenesis of an epithelium	1/190	34/17381	0.312074	0.856724	0.856724	SOX8	1	BP
GO:2000816	negative regulation of mitotic sister chromatid separation	1/190	34/17381	0.312074	0.856724	0.856724	CDT1	1	BP
GO:0031304	intrinsic component of mitochondrial inner membrane	1/210	33/18511	0.313974	0.886169	0.877212	SPG7	1	CC
GO:0031305	integral component of mitochondrial inner membrane	1/210	33/18511	0.313974	0.886169	0.877212	SPG7	1	CC
GO:0071383	cellular response to steroid hormone stimulus	4/190	259/17381	0.314506	0.856724	0.856724	AXIN1/SSTR5/TFAP4/UBE2I	4	BP
GO:0006304	DNA modification	2/190	104/17381	0.314857	0.856724	0.856724	MPG/NTHL1	2	BP
GO:0051443	positive regulation of ubiquitin-protein transferase activity	2/190	104/17381	0.314857	0.856724	0.856724	AXIN1/STUB1	2	BP
GO:0072599	establishment of protein localization to endoplasmic reticulum	2/190	104/17381	0.314857	0.856724	0.856724	RPL13/RPS2	2	BP
GO:0051783	regulation of nuclear division	3/190	181/17381	0.317447	0.856724	0.856724	CDT1/CHMP1A/PKMYT1	3	BP
GO:0019239	deaminase activity	1/200	33/17354	0.318105	0.712323	0.677798	RPUSD1	1	MF
GO:0003091	renal water homeostasis	1/190	35/17381	0.319609	0.856724	0.856724	ADCY9	1	BP
GO:0010664	negative regulation of striated muscle cell apoptotic process	1/190	35/17381	0.319609	0.856724	0.856724	PDPK1	1	BP
GO:0019228	neuronal action potential	1/190	35/17381	0.319609	0.856724	0.856724	CACNA1H	1	BP
GO:0030261	chromosome condensation	1/190	35/17381	0.319609	0.856724	0.856724	CHMP1A	1	BP
GO:0034122	negative regulation of toll-like receptor signaling pathway	1/190	35/17381	0.319609	0.856724	0.856724	PDPK1	1	BP
GO:0035909	aorta morphogenesis	1/190	35/17381	0.319609	0.856724	0.856724	NPRL3	1	BP
GO:0071549	cellular response to dexamethasone stimulus	1/190	35/17381	0.319609	0.856724	0.856724	TFAP4	1	BP
GO:0090207	regulation of triglyceride metabolic process	1/190	35/17381	0.319609	0.856724	0.856724	LMF1	1	BP
GO:0098801	regulation of renal system process	1/190	35/17381	0.319609	0.856724	0.856724	CYBA	1	BP
GO:1905819	negative regulation of chromosome separation	1/190	35/17381	0.319609	0.856724	0.856724	CDT1	1	BP
GO:0007187	G-protein coupled receptor signaling pathway, coupled to cyclic nucleotide second messenger	3/190	182/17381	0.320438	0.856724	0.856724	ADCY9/MC1R/SSTR5	3	BP
GO:0032886	regulation of microtubule-based process	3/190	182/17381	0.320438	0.856724	0.856724	CCNF/CHMP1A/PKD1	3	BP
GO:0032040	small-subunit processome	1/210	34/18511	0.32177	0.888416	0.879436	TBL3	1	CC
GO:0000724	double-strand break repair via homologous recombination	2/190	106/17381	0.32289	0.856724	0.856724	MEIOB/SLX4	2	BP
GO:0006368	transcription elongation from RNA polymerase II promoter	2/190	106/17381	0.32289	0.856724	0.856724	AXIN1/ELOB	2	BP
GO:1902600	hydrogen ion transmembrane transport	2/190	106/17381	0.32289	0.856724	0.856724	ATP6V0C/VPS9D1	2	BP
GO:0016407	acetyltransferase activity	2/200	101/17354	0.324828	0.712323	0.677798	CREBBP/NAA60	2	MF
GO:0016410	N-acyltransferase activity	2/200	101/17354	0.324828	0.712323	0.677798	CREBBP/NAA60	2	MF
GO:0019955	cytokine binding	2/200	101/17354	0.324828	0.712323	0.677798	VASN/WFIKKN1	2	MF
GO:0031461	cullin-RING ubiquitin ligase complex	3/210	177/18511	0.325491	0.888416	0.879436	CCNF/KCTD5/ELOB	3	CC
GO:0031624	ubiquitin conjugating enzyme binding	1/200	34/17354	0.325979	0.712323	0.677798	RNF166	1	MF
GO:0044769	ATPase activity, coupled to transmembrane movement of ions, rotational mechanism	1/200	34/17354	0.325979	0.712323	0.677798	ATP6V0C	1	MF
GO:1901136	carbohydrate derivative catabolic process	3/190	184/17381	0.326419	0.856724	0.856724	AMDHD2/GALNS/NTHL1	3	BP
GO:0000777	condensed chromosome kinetochore	2/210	103/18511	0.326463	0.888416	0.879436	CDT1/ZNF276	2	CC
GO:0008380	RNA splicing	6/190	428/17381	0.326811	0.856724	0.856724	LUC7L/RBFOX1/RNPS1/SNRNP25/SRRM2/THOC6	6	BP
GO:0000725	recombinational repair	2/190	107/17381	0.326898	0.856724	0.856724	MEIOB/SLX4	2	BP
GO:0000462	maturation of SSU-rRNA from tricistronic rRNA transcript (SSU-rRNA, 5.8S rRNA, LSU-rRNA)	1/190	36/17381	0.327061	0.856724	0.856724	TBL3	1	BP
GO:0006040	amino sugar metabolic process	1/190	36/17381	0.327061	0.856724	0.856724	AMDHD2	1	BP
GO:0006778	porphyrin-containing compound metabolic process	1/190	36/17381	0.327061	0.856724	0.856724	HMOX2	1	BP
GO:0007190	activation of adenylate cyclase activity	1/190	36/17381	0.327061	0.856724	0.856724	ADCY9	1	BP
GO:0008207	C21-steroid hormone metabolic process	1/190	36/17381	0.327061	0.856724	0.856724	CACNA1H	1	BP
GO:0032205	negative regulation of telomere maintenance	1/190	36/17381	0.327061	0.856724	0.856724	SLX4	1	BP
GO:0033572	transferrin transport	1/190	36/17381	0.327061	0.856724	0.856724	ATP6V0C	1	BP
GO:0043094	cellular metabolic compound salvage	1/190	36/17381	0.327061	0.856724	0.856724	APRT	1	BP
GO:0045124	regulation of bone resorption	1/190	36/17381	0.327061	0.856724	0.856724	DEF8	1	BP
GO:0060612	adipose tissue development	1/190	36/17381	0.327061	0.856724	0.856724	SOX8	1	BP
GO:1900087	positive regulation of G1/S transition of mitotic cell cycle	1/190	36/17381	0.327061	0.856724	0.856724	CDK10	1	BP
GO:0034330	cell junction organization	4/190	265/17381	0.329338	0.856724	0.856724	CDH15/CLDN6/CLDN9/PDPK1	4	BP
GO:0005684	U2-type spliceosomal complex	1/210	35/18511	0.329479	0.888416	0.879436	LUC7L	1	CC
GO:0016592	mediator complex	1/210	35/18511	0.329479	0.888416	0.879436	CDK10	1	CC
GO:0097237	cellular response to toxic substance	2/190	108/17381	0.3309	0.856724	0.856724	HBA1/HBA2	2	BP
GO:0031669	cellular response to nutrient levels	3/190	186/17381	0.332401	0.856724	0.856724	CHMP1A/NPRL3/WDR24	3	BP
GO:0016790	thiolester hydrolase activity	1/200	35/17354	0.333762	0.724857	0.689724	HAGH	1	MF
GO:0006296	nucleotide-excision repair, DNA incision, 5'-to lesion	1/190	37/17381	0.334433	0.856724	0.856724	NTHL1	1	BP
GO:0007340	acrosome reaction	1/190	37/17381	0.334433	0.856724	0.856724	CACNA1H	1	BP
GO:0009112	nucleobase metabolic process	1/190	37/17381	0.334433	0.856724	0.856724	APRT	1	BP
GO:0018023	peptidyl-lysine trimethylation	1/190	37/17381	0.334433	0.856724	0.856724	EEF2KMT	1	BP
GO:0019068	virion assembly	1/190	37/17381	0.334433	0.856724	0.856724	CHMP1A	1	BP
GO:0031076	embryonic camera-type eye development	1/190	37/17381	0.334433	0.856724	0.856724	IFT140	1	BP
GO:0032467	positive regulation of cytokinesis	1/190	37/17381	0.334433	0.856724	0.856724	SSTR5	1	BP
GO:0033048	negative regulation of mitotic sister chromatid segregation	1/190	37/17381	0.334433	0.856724	0.856724	CDT1	1	BP
GO:0034405	response to fluid shear stress	1/190	37/17381	0.334433	0.856724	0.856724	PKD1	1	BP
GO:1901030	positive regulation of mitochondrial outer membrane permeabilization involved in apoptotic signaling pathway	1/190	37/17381	0.334433	0.856724	0.856724	ZNF205	1	BP
GO:1904031	positive regulation of cyclin-dependent protein kinase activity	1/190	37/17381	0.334433	0.856724	0.856724	PKD1	1	BP
GO:2000785	regulation of autophagosome assembly	1/190	37/17381	0.334433	0.856724	0.856724	NPRL3	1	BP
GO:0045335	phagocytic vesicle	2/210	105/18511	0.334762	0.890328	0.881328	ATP6V0C/CYBA	2	CC
GO:0030810	positive regulation of nucleotide biosynthetic process	2/190	109/17381	0.334895	0.856724	0.856724	ADCY9/MC1R	2	BP
GO:0071482	cellular response to light stimulus	2/190	109/17381	0.334895	0.856724	0.856724	CREBBP/MC1R	2	BP
GO:0072009	nephron epithelium development	2/190	109/17381	0.334895	0.856724	0.856724	PKD1/SOX8	2	BP
GO:1900373	positive regulation of purine nucleotide biosynthetic process	2/190	109/17381	0.334895	0.856724	0.856724	ADCY9/MC1R	2	BP
GO:0045732	positive regulation of protein catabolic process	4/190	268/17381	0.336772	0.856724	0.856724	AXIN1/CBFA2T3/RNF166/STUB1	4	BP
GO:0016651	oxidoreductase activity, acting on NAD(P)H	2/200	104/17354	0.337474	0.72845	0.693143	CYBA/NDUFB10	2	MF
GO:0006406	mRNA export from nucleus	2/190	110/17381	0.338883	0.856724	0.856724	RNPS1/THOC6	2	BP
GO:0010921	regulation of phosphatase activity	2/190	110/17381	0.338883	0.856724	0.856724	PKMYT1/UBN1	2	BP
GO:0071427	mRNA-containing ribonucleoprotein complex export from nucleus	2/190	110/17381	0.338883	0.856724	0.856724	RNPS1/THOC6	2	BP
GO:0017080	sodium channel regulator activity	1/200	36/17354	0.341455	0.72863	0.693314	PRSS41	1	MF
GO:0047485	protein N-terminus binding	2/200	105/17354	0.341674	0.72863	0.693314	SRRM2/SYNGR3	2	MF
GO:0000096	sulfur amino acid metabolic process	1/190	38/17381	0.341724	0.856724	0.856724	DPEP1	1	BP
GO:0001755	neural crest cell migration	1/190	38/17381	0.341724	0.856724	0.856724	SOX8	1	BP
GO:0001990	regulation of systemic arterial blood pressure by hormone	1/190	38/17381	0.341724	0.856724	0.856724	CYBA	1	BP
GO:0003009	skeletal muscle contraction	1/190	38/17381	0.341724	0.856724	0.856724	CCDC78	1	BP
GO:0006111	regulation of gluconeogenesis	1/190	38/17381	0.341724	0.856724	0.856724	PGP	1	BP
GO:0032715	negative regulation of interleukin-6 production	1/190	38/17381	0.341724	0.856724	0.856724	NLRC3	1	BP
GO:0033003	regulation of mast cell activation	1/190	38/17381	0.341724	0.856724	0.856724	PDPK1	1	BP
GO:0051281	positive regulation of release of sequestered calcium ion into cytosol	1/190	38/17381	0.341724	0.856724	0.856724	PDPK1	1	BP
GO:0060323	head morphogenesis	1/190	38/17381	0.341724	0.856724	0.856724	ANKRD11	1	BP
GO:0060428	lung epithelium development	1/190	38/17381	0.341724	0.856724	0.856724	PKD1	1	BP
GO:0071364	cellular response to epidermal growth factor stimulus	1/190	38/17381	0.341724	0.856724	0.856724	PDPK1	1	BP
GO:0032675	regulation of interleukin-6 production	2/190	111/17381	0.342864	0.856724	0.856724	CYBA/NLRC3	2	BP
GO:0036064	ciliary basal body	2/210	107/18511	0.343031	0.890328	0.881328	GAS8/IFT140	2	CC
GO:0030658	transport vesicle membrane	3/210	183/18511	0.344102	0.890328	0.881328	DBNDD1/RAB26/SYNGR3	3	CC
GO:0005200	structural constituent of cytoskeleton	2/200	106/17354	0.345866	0.733152	0.697618	PPL/TUBB3	2	MF
GO:0030801	positive regulation of cyclic nucleotide metabolic process	2/190	112/17381	0.346837	0.856724	0.856724	ADCY9/MC1R	2	BP
GO:0050684	regulation of mRNA processing	2/190	112/17381	0.346837	0.856724	0.856724	RBFOX1/RNPS1	2	BP
GO:0051209	release of sequestered calcium ion into cytosol	2/190	112/17381	0.346837	0.856724	0.856724	CYBA/PDPK1	2	BP
GO:0051283	negative regulation of sequestering of calcium ion	2/190	112/17381	0.346837	0.856724	0.856724	CYBA/PDPK1	2	BP
GO:1903305	regulation of regulated secretory pathway	2/190	112/17381	0.346837	0.856724	0.856724	CACNA1H/PDPK1	2	BP
GO:0031234	extrinsic component of cytoplasmic side of plasma membrane	2/210	108/18511	0.347154	0.890328	0.881328	GNG13/RGS11	2	CC
GO:0005681	spliceosomal complex	3/210	184/18511	0.347201	0.890328	0.881328	LUC7L/SNRNP25/SRRM2	3	CC
GO:0019080	viral gene expression	3/190	191/17381	0.347345	0.856724	0.856724	RPL13/RPS2/TFAP4	3	BP
GO:0006636	unsaturated fatty acid biosynthetic process	1/190	39/17381	0.348936	0.856724	0.856724	DECR2	1	BP
GO:0006904	vesicle docking involved in exocytosis	1/190	39/17381	0.348936	0.856724	0.856724	RAB26	1	BP
GO:0015682	ferric iron transport	1/190	39/17381	0.348936	0.856724	0.856724	ATP6V0C	1	BP
GO:0032941	secretion by tissue	1/190	39/17381	0.348936	0.856724	0.856724	CYBA	1	BP
GO:0033046	negative regulation of sister chromatid segregation	1/190	39/17381	0.348936	0.856724	0.856724	CDT1	1	BP
GO:0033146	regulation of intracellular estrogen receptor signaling pathway	1/190	39/17381	0.348936	0.856724	0.856724	AXIN1	1	BP
GO:0033628	regulation of cell adhesion mediated by integrin	1/190	39/17381	0.348936	0.856724	0.856724	PIEZO1	1	BP
GO:0033683	nucleotide-excision repair, DNA incision	1/190	39/17381	0.348936	0.856724	0.856724	NTHL1	1	BP
GO:0035337	fatty-acyl-CoA metabolic process	1/190	39/17381	0.348936	0.856724	0.856724	ACSF3	1	BP
GO:0038128	ERBB2 signaling pathway	1/190	39/17381	0.348936	0.856724	0.856724	STUB1	1	BP
GO:0045777	positive regulation of blood pressure	1/190	39/17381	0.348936	0.856724	0.856724	CYBA	1	BP
GO:0048009	insulin-like growth factor receptor signaling pathway	1/190	39/17381	0.348936	0.856724	0.856724	TSC2	1	BP
GO:0051646	mitochondrion localization	1/190	39/17381	0.348936	0.856724	0.856724	RHOT2	1	BP
GO:0051653	spindle localization	1/190	39/17381	0.348936	0.856724	0.856724	SPIRE2	1	BP
GO:0072512	trivalent inorganic cation transport	1/190	39/17381	0.348936	0.856724	0.856724	ATP6V0C	1	BP
GO:1903959	regulation of anion transmembrane transport	1/190	39/17381	0.348936	0.856724	0.856724	CLCN7	1	BP
GO:0070888	E-box binding	1/200	37/17354	0.349061	0.735521	0.699871	TFAP4	1	MF
GO:0043241	protein complex disassembly	4/190	273/17381	0.349175	0.856724	0.856724	AXIN1/CHMP1A/MRPL28/MRPS34	4	BP
GO:0043618	regulation of transcription from RNA polymerase II promoter in response to stress	2/190	113/17381	0.350803	0.856724	0.856724	CREBBP/ELOB	2	BP
GO:0051282	regulation of sequestering of calcium ion	2/190	113/17381	0.350803	0.856724	0.856724	CYBA/PDPK1	2	BP
GO:0005930	axoneme	2/210	109/18511	0.351268	0.890328	0.881328	GAS8/IFT140	2	CC
GO:0003014	renal system process	2/190	114/17381	0.35476	0.856724	0.856724	ADCY9/CYBA	2	BP
GO:0019935	cyclic-nucleotide-mediated signaling	2/190	114/17381	0.35476	0.856724	0.856724	ADCY9/MGRN1	2	BP
GO:0097014	ciliary plasm	2/210	110/18511	0.355373	0.890328	0.881328	GAS8/IFT140	2	CC
GO:0002833	positive regulation of response to biotic stimulus	1/190	40/17381	0.356069	0.856724	0.856724	CYBA	1	BP
GO:0007520	myoblast fusion	1/190	40/17381	0.356069	0.856724	0.856724	CACNA1H	1	BP
GO:0009268	response to pH	1/190	40/17381	0.356069	0.856724	0.856724	CLCN7	1	BP
GO:0021532	neural tube patterning	1/190	40/17381	0.356069	0.856724	0.856724	IFT140	1	BP
GO:0021762	substantia nigra development	1/190	40/17381	0.356069	0.856724	0.856724	SYNGR3	1	BP
GO:0031670	cellular response to nutrient	1/190	40/17381	0.356069	0.856724	0.856724	CHMP1A	1	BP
GO:0042181	ketone biosynthetic process	1/190	40/17381	0.356069	0.856724	0.856724	CACNA1H	1	BP
GO:0042398	cellular modified amino acid biosynthetic process	1/190	40/17381	0.356069	0.856724	0.856724	HAGH	1	BP
GO:0042461	photoreceptor cell development	1/190	40/17381	0.356069	0.856724	0.856724	IFT140	1	BP
GO:0043029	T cell homeostasis	1/190	40/17381	0.356069	0.856724	0.856724	DNAJA3	1	BP
GO:0045773	positive regulation of axon extension	1/190	40/17381	0.356069	0.856724	0.856724	TNFRSF12A	1	BP
GO:0051985	negative regulation of chromosome segregation	1/190	40/17381	0.356069	0.856724	0.856724	CDT1	1	BP
GO:0090184	positive regulation of kidney development	1/190	40/17381	0.356069	0.856724	0.856724	SOX8	1	BP
GO:0098930	axonal transport	1/190	40/17381	0.356069	0.856724	0.856724	SPG7	1	BP
GO:0071456	cellular response to hypoxia	3/190	194/17381	0.356299	0.856724	0.856724	CREBBP/VASN/ELOB	3	BP
GO:0008137	NADH dehydrogenase (ubiquinone) activity	1/200	38/17354	0.356579	0.742523	0.706534	NDUFB10	1	MF
GO:0050136	NADH dehydrogenase (quinone) activity	1/200	38/17354	0.356579	0.742523	0.706534	NDUFB10	1	MF
GO:0018022	peptidyl-lysine methylation	2/190	115/17381	0.358709	0.856724	0.856724	PRDM7/EEF2KMT	2	BP
GO:0032273	positive regulation of protein polymerization	2/190	115/17381	0.358709	0.856724	0.856724	MLST8/SPIRE2	2	BP
GO:0034605	cellular response to heat	2/190	115/17381	0.358709	0.856724	0.856724	CREBBP/MLST8	2	BP
GO:0050657	nucleic acid transport	3/190	195/17381	0.35928	0.856724	0.856724	RBFOX1/RNPS1/THOC6	3	BP
GO:0050658	RNA transport	3/190	195/17381	0.35928	0.856724	0.856724	RBFOX1/RNPS1/THOC6	3	BP
GO:1904115	axon cytoplasm	1/210	39/18511	0.35945	0.890328	0.881328	SPG7	1	CC
GO:0002064	epithelial cell development	3/190	196/17381	0.362259	0.856724	0.856724	DNASE1L2/PDPK1/SOX8	3	BP
GO:0051208	sequestering of calcium ion	2/190	116/17381	0.36265	0.856724	0.856724	CYBA/PDPK1	2	BP
GO:0098562	cytoplasmic side of membrane	3/210	189/18511	0.362673	0.890328	0.881328	CDIP1/GNG13/RGS11	3	CC
GO:0006182	cGMP biosynthetic process	1/190	41/17381	0.363124	0.856724	0.856724	ADCY9	1	BP
GO:0031122	cytoplasmic microtubule organization	1/190	41/17381	0.363124	0.856724	0.856724	AXIN1	1	BP
GO:0044088	regulation of vacuole organization	1/190	41/17381	0.363124	0.856724	0.856724	NPRL3	1	BP
GO:0090382	phagosome maturation	1/190	41/17381	0.363124	0.856724	0.856724	ATP6V0C	1	BP
GO:0009896	positive regulation of catabolic process	6/190	447/17381	0.3637	0.856724	0.856724	AXIN1/CBFA2T3/MEFV/RNF166/STUB1/TSC2	6	BP
GO:0001102	RNA polymerase II activating transcription factor binding	1/200	39/17354	0.36401	0.745038	0.708927	CREBBP	1	MF
GO:0032845	negative regulation of homeostatic process	3/190	197/17381	0.365236	0.856724	0.856724	CYBA/PDPK1/SLX4	3	BP
GO:0072001	renal system development	4/190	280/17381	0.36655	0.856724	0.856724	GLIS2/IFT140/PKD1/SOX8	4	BP
GO:0018107	peptidyl-threonine phosphorylation	2/190	117/17381	0.366581	0.856724	0.856724	AXIN1/PDPK1	2	BP
GO:0051604	protein maturation	5/190	364/17381	0.366973	0.856724	0.856724	CREBBP/LMF1/NAA60/RHBDL1/STUB1	5	BP
GO:0051168	nuclear export	3/190	198/17381	0.368211	0.856724	0.856724	PKD1/RNPS1/THOC6	3	BP
GO:0051236	establishment of RNA localization	3/190	198/17381	0.368211	0.856724	0.856724	RBFOX1/RNPS1/THOC6	3	BP
GO:0051656	establishment of organelle localization	6/190	450/17381	0.369555	0.856724	0.856724	CDT1/CHMP1A/PDPK1/RHOT2/SPIRE2/TRAPPC2L	6	BP
GO:0098687	chromosomal region	5/210	352/18511	0.369805	0.890328	0.881328	CDT1/SLX4/TELO2/THOC6/ZNF276	5	CC
GO:0001754	eye photoreceptor cell differentiation	1/190	42/17381	0.370103	0.856724	0.856724	SOX8	1	BP
GO:0006270	DNA replication initiation	1/190	42/17381	0.370103	0.856724	0.856724	CDT1	1	BP
GO:0007595	lactation	1/190	42/17381	0.370103	0.856724	0.856724	APRT	1	BP
GO:0010799	regulation of peptidyl-threonine phosphorylation	1/190	42/17381	0.370103	0.856724	0.856724	AXIN1	1	BP
GO:0031648	protein destabilization	1/190	42/17381	0.370103	0.856724	0.856724	CREBBP	1	BP
GO:0034105	positive regulation of tissue remodeling	1/190	42/17381	0.370103	0.856724	0.856724	DEF8	1	BP
GO:0042992	negative regulation of transcription factor import into nucleus	1/190	42/17381	0.370103	0.856724	0.856724	PKD1	1	BP
GO:0045540	regulation of cholesterol biosynthetic process	1/190	42/17381	0.370103	0.856724	0.856724	MVD	1	BP
GO:0050434	positive regulation of viral transcription	1/190	42/17381	0.370103	0.856724	0.856724	TFAP4	1	BP
GO:0070849	response to epidermal growth factor	1/190	42/17381	0.370103	0.856724	0.856724	PDPK1	1	BP
GO:1902017	regulation of cilium assembly	1/190	42/17381	0.370103	0.856724	0.856724	IFT140	1	BP
GO:0006275	regulation of DNA replication	2/190	118/17381	0.370503	0.856724	0.856724	CDT1/CHTF18	2	BP
GO:0007098	centrosome cycle	2/190	118/17381	0.370503	0.856724	0.856724	CCNF/CHMP1A	2	BP
GO:0043484	regulation of RNA splicing	2/190	118/17381	0.370503	0.856724	0.856724	RBFOX1/RNPS1	2	BP
GO:0046718	viral entry into host cell	2/190	118/17381	0.370503	0.856724	0.856724	CLDN6/CLDN9	2	BP
GO:0050728	negative regulation of inflammatory response	2/190	118/17381	0.370503	0.856724	0.856724	MEFV/NLRC3	2	BP
GO:0003954	NADH dehydrogenase activity	1/200	40/17354	0.371356	0.745038	0.708927	NDUFB10	1	MF
GO:0005245	voltage-gated calcium channel activity	1/200	40/17354	0.371356	0.745038	0.708927	CACNA1H	1	MF
GO:0016877	ligase activity, forming carbon-sulfur bonds	1/200	40/17354	0.371356	0.745038	0.708927	ACSF3	1	MF
GO:0019894	kinesin binding	1/200	40/17354	0.371356	0.745038	0.708927	MAPK8IP3	1	MF
GO:0044390	ubiquitin-like protein conjugating enzyme binding	1/200	40/17354	0.371356	0.745038	0.708927	RNF166	1	MF
GO:0034599	cellular response to oxidative stress	4/190	283/17381	0.373992	0.856724	0.856724	CYBA/DPEP1/PDIA2/TRAP1	4	BP
GO:0030178	negative regulation of Wnt signaling pathway	3/190	200/17381	0.374154	0.856724	0.856724	AXIN1/KREMEN2/TSC2	3	BP
GO:1903322	positive regulation of protein modification by small protein conjugation or removal	3/190	200/17381	0.374154	0.856724	0.856724	AXIN1/STUB1/UBE2I	3	BP
GO:0031123	RNA 3'-end processing	2/190	119/17381	0.374415	0.856724	0.856724	RNPS1/THOC6	2	BP
GO:0043620	regulation of DNA-templated transcription in response to stress	2/190	119/17381	0.374415	0.856724	0.856724	CREBBP/ELOB	2	BP
GO:0051592	response to calcium ion	2/190	119/17381	0.374415	0.856724	0.856724	CPNE7/DPEP1	2	BP
GO:0016236	macroautophagy	4/190	284/17381	0.376471	0.856724	0.856724	ATP6V0C/MLST8/NPRL3/TSC2	4	BP
GO:0007528	neuromuscular junction development	1/190	43/17381	0.377005	0.856724	0.856724	DNAJA3	1	BP
GO:0032784	regulation of DNA-templated transcription, elongation	1/190	43/17381	0.377005	0.856724	0.856724	AXIN1	1	BP
GO:0042771	intrinsic apoptotic signaling pathway in response to DNA damage by p53 class mediator	1/190	43/17381	0.377005	0.856724	0.856724	CDIP1	1	BP
GO:0045744	negative regulation of G-protein coupled receptor protein signaling pathway	1/190	43/17381	0.377005	0.856724	0.856724	MGRN1	1	BP
GO:0048483	autonomic nervous system development	1/190	43/17381	0.377005	0.856724	0.856724	SOX8	1	BP
GO:0061912	selective autophagy	1/190	43/17381	0.377005	0.856724	0.856724	TSC2	1	BP
GO:0036294	cellular response to decreased oxygen levels	3/190	201/17381	0.377122	0.856724	0.856724	CREBBP/VASN/ELOB	3	BP
GO:0032635	interleukin-6 production	2/190	120/17381	0.378318	0.856724	0.856724	CYBA/NLRC3	2	BP
GO:0001191	transcriptional repressor activity, RNA polymerase II transcription factor binding	1/200	41/17354	0.378618	0.745038	0.708927	CREBBP	1	MF
GO:0003899	DNA-directed 5'-3' RNA polymerase activity	1/200	41/17354	0.378618	0.745038	0.708927	POLR3K	1	MF
GO:0042626	ATPase activity, coupled to transmembrane movement of substances	2/200	114/17354	0.379059	0.745038	0.708927	ABCA3/ATP6V0C	2	MF
GO:0000779	condensed chromosome, centromeric region	2/210	116/18511	0.379801	0.890328	0.881328	CDT1/ZNF276	2	CC
GO:0000795	synaptonemal complex	1/210	42/18511	0.38105	0.890328	0.881328	UBE2I	1	CC
GO:0005891	voltage-gated calcium channel complex	1/210	42/18511	0.38105	0.890328	0.881328	CACNA1H	1	CC
GO:0009295	nucleoid	1/210	42/18511	0.38105	0.890328	0.881328	MPG	1	CC
GO:0042645	mitochondrial nucleoid	1/210	42/18511	0.38105	0.890328	0.881328	MPG	1	CC
GO:0099086	synaptonemal structure	1/210	42/18511	0.38105	0.890328	0.881328	UBE2I	1	CC
GO:0008286	insulin receptor signaling pathway	2/190	121/17381	0.38221	0.856724	0.856724	ATP6V0C/TSC2	2	BP
GO:0031333	negative regulation of protein complex assembly	2/190	121/17381	0.38221	0.856724	0.856724	MEFV/NLRC3	2	BP
GO:0050709	negative regulation of protein secretion	2/190	121/17381	0.38221	0.856724	0.856724	RAB11FIP3/RHBDF1	2	BP
GO:0051291	protein heterooligomerization	2/190	121/17381	0.38221	0.856724	0.856724	HBA1/HBA2	2	BP
GO:0004222	metalloendopeptidase activity	2/200	115/17354	0.383161	0.745038	0.708927	MMP25/SPG7	2	MF
GO:0005262	calcium channel activity	2/200	115/17354	0.383161	0.745038	0.708927	CACNA1H/PKD1	2	MF
GO:0002886	regulation of myeloid leukocyte mediated immunity	1/190	44/17381	0.383832	0.856724	0.856724	PDPK1	1	BP
GO:0043300	regulation of leukocyte degranulation	1/190	44/17381	0.383832	0.856724	0.856724	PDPK1	1	BP
GO:0044060	regulation of endocrine process	1/190	44/17381	0.383832	0.856724	0.856724	RAB11FIP3	1	BP
GO:0046850	regulation of bone remodeling	1/190	44/17381	0.383832	0.856724	0.856724	DEF8	1	BP
GO:0070534	protein K63-linked ubiquitination	1/190	44/17381	0.383832	0.856724	0.856724	STUB1	1	BP
GO:1901031	regulation of response to reactive oxygen species	1/190	44/17381	0.383832	0.856724	0.856724	TRAP1	1	BP
GO:1904837	beta-catenin-TCF complex assembly	1/190	44/17381	0.383832	0.856724	0.856724	CREBBP	1	BP
GO:0030139	endocytic vesicle	4/210	277/18511	0.385048	0.890328	0.881328	ATP6V0C/CYBA/HBA1/HBA2	4	CC
GO:0001105	RNA polymerase II transcription coactivator activity	1/200	42/17354	0.385796	0.745038	0.708927	CREBBP	1	MF
GO:0043028	cysteine-type endopeptidase regulator activity involved in apoptotic process	1/200	42/17354	0.385796	0.745038	0.708927	DPEP1	1	MF
GO:0001838	embryonic epithelial tube formation	2/190	122/17381	0.386093	0.856724	0.856724	SOX8/TSC2	2	BP
GO:0008033	tRNA processing	2/190	122/17381	0.386093	0.856724	0.856724	CTU2/RPUSD1	2	BP
GO:0032543	mitochondrial translation	2/190	122/17381	0.386093	0.856724	0.856724	MRPL28/MRPS34	2	BP
GO:0048706	embryonic skeletal system development	2/190	122/17381	0.386093	0.856724	0.856724	AXIN1/IFT140	2	BP
GO:0072329	monocarboxylic acid catabolic process	2/190	122/17381	0.386093	0.856724	0.856724	DECR2/ECI1	2	BP
GO:1902850	microtubule cytoskeleton organization involved in mitosis	2/190	122/17381	0.386093	0.856724	0.856724	CHMP1A/PKD1	2	BP
GO:0016820	hydrolase activity, acting on acid anhydrides, catalyzing transmembrane movement of substances	2/200	116/17354	0.387251	0.745038	0.708927	ABCA3/ATP6V0C	2	MF
GO:0045787	positive regulation of cell cycle	5/190	374/17381	0.388674	0.856724	0.856724	CDK10/CDT1/PKD1/SSTR5/TFAP4	5	BP
GO:0002223	stimulatory C-type lectin receptor signaling pathway	2/190	123/17381	0.389964	0.856724	0.856724	CREBBP/PDPK1	2	BP
GO:0010675	regulation of cellular carbohydrate metabolic process	2/190	123/17381	0.389964	0.856724	0.856724	CBFA2T3/PGP	2	BP
GO:0034332	adherens junction organization	2/190	123/17381	0.389964	0.856724	0.856724	CDH15/PDPK1	2	BP
GO:0046330	positive regulation of JNK cascade	2/190	123/17381	0.389964	0.856724	0.856724	AXIN1/MAPK8IP3	2	BP
GO:0030071	regulation of mitotic metaphase/anaphase transition	1/190	45/17381	0.390585	0.856724	0.856724	CDT1	1	BP
GO:0031018	endocrine pancreas development	1/190	45/17381	0.390585	0.856724	0.856724	PDPK1	1	BP
GO:0044743	protein transmembrane import into intracellular organelle	1/190	45/17381	0.390585	0.856724	0.856724	PAM16	1	BP
GO:0045824	negative regulation of innate immune response	1/190	45/17381	0.390585	0.856724	0.856724	NLRC3	1	BP
GO:0048701	embryonic cranial skeleton morphogenesis	1/190	45/17381	0.390585	0.856724	0.856724	IFT140	1	BP
GO:0051353	positive regulation of oxidoreductase activity	1/190	45/17381	0.390585	0.856724	0.856724	CYBA	1	BP
GO:1902808	positive regulation of cell cycle G1/S phase transition	1/190	45/17381	0.390585	0.856724	0.856724	CDK10	1	BP
GO:0044282	small molecule catabolic process	5/190	375/17381	0.390843	0.856724	0.856724	ACSF3/AMDHD2/DECR2/ECI1/HAGH	5	BP
GO:0007160	cell-matrix adhesion	3/190	206/17381	0.391915	0.856724	0.856724	MSLN/PDPK1/PKD1	3	BP
GO:0034062	5'-3' RNA polymerase activity	1/200	43/17354	0.392892	0.747762	0.711519	POLR3K	1	MF
GO:0097747	RNA polymerase activity	1/200	43/17354	0.392892	0.747762	0.711519	POLR3K	1	MF
GO:0018210	peptidyl-threonine modification	2/190	124/17381	0.393825	0.856724	0.856724	AXIN1/PDPK1	2	BP
GO:0043467	regulation of generation of precursor metabolites and energy	2/190	124/17381	0.393825	0.856724	0.856724	CBFA2T3/TRAP1	2	BP
GO:0051438	regulation of ubiquitin-protein transferase activity	2/190	124/17381	0.393825	0.856724	0.856724	AXIN1/STUB1	2	BP
GO:2001251	negative regulation of chromosome organization	2/190	124/17381	0.393825	0.856724	0.856724	CDT1/SLX4	2	BP
GO:0005747	mitochondrial respiratory chain complex I	1/210	44/18511	0.395046	0.890328	0.881328	NDUFB10	1	CC
GO:0010494	cytoplasmic stress granule	1/210	44/18511	0.395046	0.890328	0.881328	MCRIP2	1	CC
GO:0030964	NADH dehydrogenase complex	1/210	44/18511	0.395046	0.890328	0.881328	NDUFB10	1	CC
GO:0045271	respiratory chain complex I	1/210	44/18511	0.395046	0.890328	0.881328	NDUFB10	1	CC
GO:1990391	DNA repair complex	1/210	44/18511	0.395046	0.890328	0.881328	SLX4	1	CC
GO:0002279	mast cell activation involved in immune response	1/190	46/17381	0.397264	0.856724	0.856724	PDPK1	1	BP
GO:0006120	mitochondrial electron transport, NADH to ubiquinone	1/190	46/17381	0.397264	0.856724	0.856724	NDUFB10	1	BP
GO:0006893	Golgi to plasma membrane transport	1/190	46/17381	0.397264	0.856724	0.856724	RAB26	1	BP
GO:0007129	synapsis	1/190	46/17381	0.397264	0.856724	0.856724	MEIOB	1	BP
GO:0010665	regulation of cardiac muscle cell apoptotic process	1/190	46/17381	0.397264	0.856724	0.856724	PDPK1	1	BP
GO:0043303	mast cell degranulation	1/190	46/17381	0.397264	0.856724	0.856724	PDPK1	1	BP
GO:0050766	positive regulation of phagocytosis	1/190	46/17381	0.397264	0.856724	0.856724	CYBA	1	BP
GO:0071548	response to dexamethasone	1/190	46/17381	0.397264	0.856724	0.856724	TFAP4	1	BP
GO:1901028	regulation of mitochondrial outer membrane permeabilization involved in apoptotic signaling pathway	1/190	46/17381	0.397264	0.856724	0.856724	ZNF205	1	BP
GO:1902099	regulation of metaphase/anaphase transition of cell cycle	1/190	46/17381	0.397264	0.856724	0.856724	CDT1	1	BP
GO:1990090	cellular response to nerve growth factor stimulus	1/190	46/17381	0.397264	0.856724	0.856724	PDPK1	1	BP
GO:0008637	apoptotic mitochondrial changes	2/190	125/17381	0.397675	0.856724	0.856724	RHOT2/ZNF205	2	BP
GO:0001894	tissue homeostasis	3/190	208/17381	0.397808	0.856724	0.856724	ANKRD11/DEF8/ZG16B	3	BP
GO:0006323	DNA packaging	3/190	208/17381	0.397808	0.856724	0.856724	CHMP1A/NAA60/UBN1	3	BP
GO:0000956	nuclear-transcribed mRNA catabolic process	3/190	209/17381	0.40075	0.856724	0.856724	RNPS1/RPL13/RPS2	3	BP
GO:0051701	interaction with host	3/190	209/17381	0.40075	0.856724	0.856724	CLDN6/CLDN9/THOC6	3	BP
GO:0002220	innate immune response activating cell surface receptor signaling pathway	2/190	126/17381	0.401514	0.856724	0.856724	CREBBP/PDPK1	2	BP
GO:0006633	fatty acid biosynthetic process	2/190	126/17381	0.401514	0.856724	0.856724	ACSF3/DECR2	2	BP
GO:0014065	phosphatidylinositol 3-kinase signaling	2/190	126/17381	0.401514	0.856724	0.856724	NLRC3/TSC2	2	BP
GO:0018205	peptidyl-lysine modification	5/190	381/17381	0.403845	0.856724	0.856724	CREBBP/NAA60/PRDM7/UBE2I/EEF2KMT	5	BP
GO:0002067	glandular epithelial cell differentiation	1/190	47/17381	0.40387	0.856724	0.856724	PDPK1	1	BP
GO:0007091	metaphase/anaphase transition of mitotic cell cycle	1/190	47/17381	0.40387	0.856724	0.856724	CDT1	1	BP
GO:0008088	axo-dendritic transport	1/190	47/17381	0.40387	0.856724	0.856724	SPG7	1	BP
GO:0010656	negative regulation of muscle cell apoptotic process	1/190	47/17381	0.40387	0.856724	0.856724	PDPK1	1	BP
GO:0031529	ruffle organization	1/190	47/17381	0.40387	0.856724	0.856724	DEF8	1	BP
GO:0032648	regulation of interferon-beta production	1/190	47/17381	0.40387	0.856724	0.856724	NLRC3	1	BP
GO:0045599	negative regulation of fat cell differentiation	1/190	47/17381	0.40387	0.856724	0.856724	AXIN1	1	BP
GO:0045762	positive regulation of adenylate cyclase activity	1/190	47/17381	0.40387	0.856724	0.856724	ADCY9	1	BP
GO:0045839	negative regulation of mitotic nuclear division	1/190	47/17381	0.40387	0.856724	0.856724	CDT1	1	BP
GO:0048806	genitalia development	1/190	47/17381	0.40387	0.856724	0.856724	PKD1	1	BP
GO:0060042	retina morphogenesis in camera-type eye	1/190	47/17381	0.40387	0.856724	0.856724	SOX8	1	BP
GO:0002792	negative regulation of peptide secretion	2/190	127/17381	0.405341	0.856724	0.856724	RAB11FIP3/RHBDF1	2	BP
GO:0030326	embryonic limb morphogenesis	2/190	127/17381	0.405341	0.856724	0.856724	CREBBP/IFT140	2	BP
GO:0035113	embryonic appendage morphogenesis	2/190	127/17381	0.405341	0.856724	0.856724	CREBBP/IFT140	2	BP
GO:0071214	cellular response to abiotic stimulus	4/190	296/17381	0.406137	0.856724	0.856724	CREBBP/CYBA/MC1R/PIEZO1	4	BP
GO:0104004	cellular response to environmental stimulus	4/190	296/17381	0.406137	0.856724	0.856724	CREBBP/CYBA/MC1R/PIEZO1	4	BP
GO:0004177	aminopeptidase activity	1/200	45/17354	0.40684	0.758248	0.721497	DPEP1	1	MF
GO:0005272	sodium channel activity	1/200	45/17354	0.40684	0.758248	0.721497	CACNA1H	1	MF
GO:0016706	oxidoreductase activity, acting on paired donors, with incorporation or reduction of molecular oxygen, 2-oxoglutarate as one donor, and incorporation of one atom each of oxygen into both donors	1/200	45/17354	0.40684	0.758248	0.721497	PDIA2	1	MF
GO:0006914	autophagy	6/190	470/17381	0.408632	0.856724	0.856724	ATP6V0C/MEFV/MLST8/NPRL3/TSC2/WDR24	6	BP
GO:0061919	process utilizing autophagic mechanism	6/190	470/17381	0.408632	0.856724	0.856724	ATP6V0C/MEFV/MLST8/NPRL3/TSC2/WDR24	6	BP
GO:0009581	detection of external stimulus	2/190	128/17381	0.409156	0.856724	0.856724	PIEZO1/PKD1	2	BP
GO:0031503	protein complex localization	2/190	128/17381	0.409156	0.856724	0.856724	CLUAP1/IFT140	2	BP
GO:0097553	calcium ion transmembrane import into cytosol	2/190	128/17381	0.409156	0.856724	0.856724	CYBA/PDPK1	2	BP
GO:0002448	mast cell mediated immunity	1/190	48/17381	0.410404	0.856724	0.856724	PDPK1	1	BP
GO:0003044	regulation of systemic arterial blood pressure mediated by a chemical signal	1/190	48/17381	0.410404	0.856724	0.856724	CYBA	1	BP
GO:0006754	ATP biosynthetic process	1/190	48/17381	0.410404	0.856724	0.856724	VPS9D1	1	BP
GO:0010518	positive regulation of phospholipase activity	1/190	48/17381	0.410404	0.856724	0.856724	PDPK1	1	BP
GO:0010662	regulation of striated muscle cell apoptotic process	1/190	48/17381	0.410404	0.856724	0.856724	PDPK1	1	BP
GO:0043113	receptor clustering	1/190	48/17381	0.410404	0.856724	0.856724	DNAJA3	1	BP
GO:0044784	metaphase/anaphase transition of cell cycle	1/190	48/17381	0.410404	0.856724	0.856724	CDT1	1	BP
GO:0045010	actin nucleation	1/190	48/17381	0.410404	0.856724	0.856724	SPIRE2	1	BP
GO:0050879	multicellular organismal movement	1/190	48/17381	0.410404	0.856724	0.856724	CCDC78	1	BP
GO:0050881	musculoskeletal movement	1/190	48/17381	0.410404	0.856724	0.856724	CCDC78	1	BP
GO:0060986	endocrine hormone secretion	1/190	48/17381	0.410404	0.856724	0.856724	RAB11FIP3	1	BP
GO:0070231	T cell apoptotic process	1/190	48/17381	0.410404	0.856724	0.856724	DNAJA3	1	BP
GO:1903078	positive regulation of protein localization to plasma membrane	1/190	48/17381	0.410404	0.856724	0.856724	PDPK1	1	BP
GO:1903307	positive regulation of regulated secretory pathway	1/190	48/17381	0.410404	0.856724	0.856724	CACNA1H	1	BP
GO:1905515	non-motile cilium assembly	1/190	48/17381	0.410404	0.856724	0.856724	IFT140	1	BP
GO:0007292	female gamete generation	2/190	129/17381	0.41296	0.856724	0.856724	MEIOB/SPIRE2	2	BP
GO:0030817	regulation of cAMP biosynthetic process	2/190	129/17381	0.41296	0.856724	0.856724	ADCY9/MC1R	2	BP
GO:0051053	negative regulation of DNA metabolic process	2/190	129/17381	0.41296	0.856724	0.856724	NUDT16L1/SLX4	2	BP
GO:0071426	ribonucleoprotein complex export from nucleus	2/190	129/17381	0.41296	0.856724	0.856724	RNPS1/THOC6	2	BP
GO:0008188	neuropeptide receptor activity	1/200	46/17354	0.413693	0.758248	0.721497	SSTR5	1	MF
GO:0032813	tumor necrosis factor receptor superfamily binding	1/200	46/17354	0.413693	0.758248	0.721497	TRAP1	1	MF
GO:0003924	GTPase activity	4/200	284/17354	0.414522	0.758248	0.721497	RAB26/RAB40C/RHOT2/TUBB3	4	MF
GO:0016607	nuclear speck	5/210	372/18511	0.41475	0.911868	0.902651	GLIS2/GLYR1/RNPS1/SRRM2/THOC6	5	CC
GO:0051224	negative regulation of protein transport	3/190	214/17381	0.415394	0.856724	0.856724	PKD1/RAB11FIP3/RHBDF1	3	BP
GO:0015399	primary active transmembrane transporter activity	2/200	123/17354	0.415537	0.758248	0.721497	ABCA3/ATP6V0C	2	MF
GO:0015405	P-P-bond-hydrolysis-driven transmembrane transporter activity	2/200	123/17354	0.415537	0.758248	0.721497	ABCA3/ATP6V0C	2	MF
GO:0007173	epidermal growth factor receptor signaling pathway	2/190	130/17381	0.416752	0.856724	0.856724	PDPK1/RHBDF1	2	BP
GO:0046165	alcohol biosynthetic process	2/190	130/17381	0.416752	0.856724	0.856724	MVD/PGP	2	BP
GO:0072175	epithelial tube formation	2/190	130/17381	0.416752	0.856724	0.856724	SOX8/TSC2	2	BP
GO:2001056	positive regulation of cysteine-type endopeptidase activity	2/190	130/17381	0.416752	0.856724	0.856724	MEFV/TFAP4	2	BP
GO:0008333	endosome to lysosome transport	1/190	49/17381	0.416867	0.856724	0.856724	MGRN1	1	BP
GO:0010659	cardiac muscle cell apoptotic process	1/190	49/17381	0.416867	0.856724	0.856724	PDPK1	1	BP
GO:0032480	negative regulation of type I interferon production	1/190	49/17381	0.416867	0.856724	0.856724	NLRC3	1	BP
GO:0032608	interferon-beta production	1/190	49/17381	0.416867	0.856724	0.856724	NLRC3	1	BP
GO:0046626	regulation of insulin receptor signaling pathway	1/190	49/17381	0.416867	0.856724	0.856724	TSC2	1	BP
GO:0086010	membrane depolarization during action potential	1/190	49/17381	0.416867	0.856724	0.856724	CACNA1H	1	BP
GO:1990089	response to nerve growth factor	1/190	49/17381	0.416867	0.856724	0.856724	PDPK1	1	BP
GO:0031668	cellular response to extracellular stimulus	3/190	215/17381	0.41831	0.856724	0.856724	CHMP1A/NPRL3/WDR24	3	BP
GO:0018024	histone-lysine N-methyltransferase activity	1/200	47/17354	0.420468	0.762284	0.725337	PRDM7	1	MF
GO:0009582	detection of abiotic stimulus	2/190	131/17381	0.420531	0.856724	0.856724	PIEZO1/PKD1	2	BP
GO:0071166	ribonucleoprotein complex localization	2/190	131/17381	0.420531	0.856724	0.856724	RNPS1/THOC6	2	BP
GO:0051235	maintenance of location	4/190	302/17381	0.420878	0.856724	0.856724	CYBA/PDIA2/PDPK1/PKD1	4	BP
GO:0051054	positive regulation of DNA metabolic process	3/190	216/17381	0.421221	0.856724	0.856724	CDT1/CHTF18/SLX4	3	BP
GO:0010823	negative regulation of mitochondrion organization	1/190	50/17381	0.42326	0.856724	0.856724	TSC2	1	BP
GO:0010965	regulation of mitotic sister chromatid separation	1/190	50/17381	0.42326	0.856724	0.856724	CDT1	1	BP
GO:0032206	positive regulation of telomere maintenance	1/190	50/17381	0.42326	0.856724	0.856724	SLX4	1	BP
GO:0032655	regulation of interleukin-12 production	1/190	50/17381	0.42326	0.856724	0.856724	MEFV	1	BP
GO:0033260	nuclear DNA replication	1/190	50/17381	0.42326	0.856724	0.856724	CDT1	1	BP
GO:0035272	exocrine system development	1/190	50/17381	0.42326	0.856724	0.856724	RAB26	1	BP
GO:0045661	regulation of myoblast differentiation	1/190	50/17381	0.42326	0.856724	0.856724	SOX8	1	BP
GO:0045840	positive regulation of mitotic nuclear division	1/190	50/17381	0.42326	0.856724	0.856724	CDT1	1	BP
GO:0046173	polyol biosynthetic process	1/190	50/17381	0.42326	0.856724	0.856724	PGP	1	BP
GO:0051452	intracellular pH reduction	1/190	50/17381	0.42326	0.856724	0.856724	ATP6V0C	1	BP
GO:0060324	face development	1/190	50/17381	0.42326	0.856724	0.856724	ANKRD11	1	BP
GO:2001238	positive regulation of extrinsic apoptotic signaling pathway	1/190	50/17381	0.42326	0.856724	0.856724	TNFRSF12A	1	BP
GO:0005525	GTP binding	5/200	370/17354	0.423445	0.762284	0.725337	RAB26/RAB40C/RHOT2/SRL/TUBB3	5	MF
GO:0071453	cellular response to oxygen levels	3/190	217/17381	0.424127	0.856724	0.856724	CREBBP/VASN/ELOB	3	BP
GO:0006171	cAMP biosynthetic process	2/190	132/17381	0.424298	0.856724	0.856724	ADCY9/MC1R	2	BP
GO:0006354	DNA-templated transcription, elongation	2/190	132/17381	0.424298	0.856724	0.856724	AXIN1/ELOB	2	BP
GO:0032984	macromolecular complex disassembly	4/190	304/17381	0.425773	0.856724	0.856724	AXIN1/CHMP1A/MRPL28/MRPS34	4	BP
GO:1904950	negative regulation of establishment of protein localization	3/190	218/17381	0.427028	0.856724	0.856724	PKD1/RAB11FIP3/RHBDF1	3	BP
GO:0097730	non-motile cilium	2/210	128/18511	0.427419	0.911868	0.902651	GLIS2/IFT140	2	CC
GO:0001889	liver development	2/190	133/17381	0.428052	0.856724	0.856724	GFER/PKD1	2	BP
GO:0009411	response to UV	2/190	133/17381	0.428052	0.856724	0.856724	CREBBP/MC1R	2	BP
GO:0010171	body morphogenesis	1/190	51/17381	0.429583	0.856724	0.856724	ANKRD11	1	BP
GO:0010658	striated muscle cell apoptotic process	1/190	51/17381	0.429583	0.856724	0.856724	PDPK1	1	BP
GO:0035384	thioester biosynthetic process	1/190	51/17381	0.429583	0.856724	0.856724	ACSF3	1	BP
GO:0045851	pH reduction	1/190	51/17381	0.429583	0.856724	0.856724	ATP6V0C	1	BP
GO:0046148	pigment biosynthetic process	1/190	51/17381	0.429583	0.856724	0.856724	APRT	1	BP
GO:0071616	acyl-CoA biosynthetic process	1/190	51/17381	0.429583	0.856724	0.856724	ACSF3	1	BP
GO:0008277	regulation of G-protein coupled receptor protein signaling pathway	2/190	134/17381	0.431794	0.856724	0.856724	MGRN1/RGS11	2	BP
GO:0030260	entry into host cell	2/190	134/17381	0.431794	0.856724	0.856724	CLDN6/CLDN9	2	BP
GO:0044409	entry into host	2/190	134/17381	0.431794	0.856724	0.856724	CLDN6/CLDN9	2	BP
GO:0051806	entry into cell of other organism involved in symbiotic interaction	2/190	134/17381	0.431794	0.856724	0.856724	CLDN6/CLDN9	2	BP
GO:0051828	entry into other organism involved in symbiotic interaction	2/190	134/17381	0.431794	0.856724	0.856724	CLDN6/CLDN9	2	BP
GO:0032550	purine ribonucleoside binding	5/200	374/17354	0.432516	0.762284	0.725337	RAB26/RAB40C/RHOT2/SRL/TUBB3	5	MF
GO:0006839	mitochondrial transport	4/190	307/17381	0.433098	0.856724	0.856724	PAM16/RHOT2/SPG7/ZNF205	4	BP
GO:0016469	proton-transporting two-sector ATPase complex	1/210	50/18511	0.435171	0.911868	0.902651	ATP6V0C	1	CC
GO:0034399	nuclear periphery	2/210	130/18511	0.435173	0.911868	0.902651	CHMP1A/TELO2	2	CC
GO:0002224	toll-like receptor signaling pathway	2/190	135/17381	0.435522	0.856724	0.856724	CYBA/PDPK1	2	BP
GO:0006090	pyruvate metabolic process	2/190	135/17381	0.435522	0.856724	0.856724	CBFA2T3/HAGH	2	BP
GO:0008203	cholesterol metabolic process	2/190	135/17381	0.435522	0.856724	0.856724	LMF1/MVD	2	BP
GO:0010524	positive regulation of calcium ion transport into cytosol	1/190	52/17381	0.435837	0.856724	0.856724	PDPK1	1	BP
GO:0032615	interleukin-12 production	1/190	52/17381	0.435837	0.856724	0.856724	MEFV	1	BP
GO:0035904	aorta development	1/190	52/17381	0.435837	0.856724	0.856724	NPRL3	1	BP
GO:0048747	muscle fiber development	1/190	52/17381	0.435837	0.856724	0.856724	WFIKKN1	1	BP
GO:0051306	mitotic sister chromatid separation	1/190	52/17381	0.435837	0.856724	0.856724	CDT1	1	BP
GO:1903146	regulation of autophagy of mitochondrion	1/190	52/17381	0.435837	0.856724	0.856724	TSC2	1	BP
GO:0006605	protein targeting	5/190	396/17381	0.43619	0.856724	0.856724	GNPTG/NAGPA/PAM16/RPL13/RPS2	5	BP
GO:0043312	neutrophil degranulation	6/190	485/17381	0.437836	0.856724	0.856724	APRT/ATP6V0C/CYBA/GALNS/HMOX2/MMP25	6	BP
GO:0008202	steroid metabolic process	4/190	309/17381	0.437967	0.856724	0.856724	CACNA1H/LMF1/MVD/STUB1	4	BP
GO:0032846	positive regulation of homeostatic process	3/190	222/17381	0.438582	0.856724	0.856724	DEF8/PDPK1/SLX4	3	BP
GO:0009267	cellular response to starvation	2/190	136/17381	0.439238	0.856724	0.856724	NPRL3/WDR24	2	BP
GO:0061008	hepaticobiliary system development	2/190	136/17381	0.439238	0.856724	0.856724	GFER/PKD1	2	BP
GO:0043492	ATPase activity, coupled to movement of substances	2/200	129/17354	0.439257	0.762284	0.725337	ABCA3/ATP6V0C	2	MF
GO:0001883	purine nucleoside binding	5/200	377/17354	0.439301	0.762284	0.725337	RAB26/RAB40C/RHOT2/SRL/TUBB3	5	MF
GO:0002283	neutrophil activation involved in immune response	6/190	486/17381	0.439775	0.856724	0.856724	APRT/ATP6V0C/CYBA/GALNS/HMOX2/MMP25	6	BP
GO:0008408	3'-5' exonuclease activity	1/200	50/17354	0.440329	0.762284	0.725337	MEIOB	1	MF
GO:0016796	exonuclease activity, active with either ribo- or deoxyribonucleic acids and producing 5'-phosphomonoesters	1/200	50/17354	0.440329	0.762284	0.725337	MEIOB	1	MF
GO:0017112	Rab guanyl-nucleotide exchange factor activity	1/200	50/17354	0.440329	0.762284	0.725337	TRAPPC2L	1	MF
GO:0009167	purine ribonucleoside monophosphate metabolic process	4/190	310/17381	0.440397	0.856724	0.856724	APRT/CBFA2T3/NDUFB10/VPS9D1	4	BP
GO:0032549	ribonucleoside binding	5/200	378/17354	0.441558	0.762284	0.725337	RAB26/RAB40C/RHOT2/SRL/TUBB3	5	MF
GO:0019005	SCF ubiquitin ligase complex	1/210	51/18511	0.441597	0.911868	0.902651	CCNF	1	CC
GO:0000768	syncytium formation by plasma membrane fusion	1/190	53/17381	0.442022	0.856724	0.856724	CACNA1H	1	BP
GO:0006336	DNA replication-independent nucleosome assembly	1/190	53/17381	0.442022	0.856724	0.856724	UBN1	1	BP
GO:0044273	sulfur compound catabolic process	1/190	53/17381	0.442022	0.856724	0.856724	GALNS	1	BP
GO:0045843	negative regulation of striated muscle tissue development	1/190	53/17381	0.442022	0.856724	0.856724	LUC7L	1	BP
GO:0046068	cGMP metabolic process	1/190	53/17381	0.442022	0.856724	0.856724	ADCY9	1	BP
GO:0060688	regulation of morphogenesis of a branching structure	1/190	53/17381	0.442022	0.856724	0.856724	SOX8	1	BP
GO:1900408	negative regulation of cellular response to oxidative stress	1/190	53/17381	0.442022	0.856724	0.856724	TRAP1	1	BP
GO:1903202	negative regulation of oxidative stress-induced cell death	1/190	53/17381	0.442022	0.856724	0.856724	TRAP1	1	BP
GO:2000779	regulation of double-strand break repair	1/190	53/17381	0.442022	0.856724	0.856724	NUDT16L1	1	BP
GO:0009126	purine nucleoside monophosphate metabolic process	4/190	311/17381	0.442824	0.856724	0.856724	APRT/CBFA2T3/NDUFB10/VPS9D1	4	BP
GO:0000784	nuclear chromosome, telomeric region	2/210	132/18511	0.44287	0.911868	0.902651	SLX4/THOC6	2	CC
GO:0010770	positive regulation of cell morphogenesis involved in differentiation	2/190	137/17381	0.44294	0.856724	0.856724	METRN/TNFRSF12A	2	BP
GO:0140053	mitochondrial gene expression	2/190	137/17381	0.44294	0.856724	0.856724	MRPL28/MRPS34	2	BP
GO:0008528	G-protein coupled peptide receptor activity	2/200	130/17354	0.44316	0.762284	0.725337	MC1R/SSTR5	2	MF
GO:0009266	response to temperature stimulus	3/190	224/17381	0.444326	0.856724	0.856724	CREBBP/DNAJA3/MLST8	3	BP
GO:0060041	retina development in camera-type eye	2/190	138/17381	0.446628	0.856724	0.856724	IFT140/SOX8	2	BP
GO:0072006	nephron development	2/190	138/17381	0.446628	0.856724	0.856724	PKD1/SOX8	2	BP
GO:0000776	kinetochore	2/210	133/18511	0.446697	0.911868	0.902651	CDT1/ZNF276	2	CC
GO:0016655	oxidoreductase activity, acting on NAD(P)H, quinone or similar compound as acceptor	1/200	51/17354	0.446798	0.762284	0.725337	NDUFB10	1	MF
GO:0016763	transferase activity, transferring pentosyl groups	1/200	51/17354	0.446798	0.762284	0.725337	APRT	1	MF
GO:0001653	peptide receptor activity	2/200	131/17354	0.447048	0.762284	0.725337	MC1R/SSTR5	2	MF
GO:0072659	protein localization to plasma membrane	3/190	225/17381	0.44719	0.856724	0.856724	PDPK1/RAB26/RAB40C	3	BP
GO:0000315	organellar large ribosomal subunit	1/210	52/18511	0.447949	0.911868	0.902651	MRPL28	1	CC
GO:0001725	stress fiber	1/210	52/18511	0.447949	0.911868	0.902651	CYBA	1	CC
GO:0005762	mitochondrial large ribosomal subunit	1/210	52/18511	0.447949	0.911868	0.902651	MRPL28	1	CC
GO:0097517	contractile actin filament bundle	1/210	52/18511	0.447949	0.911868	0.902651	CYBA	1	CC
GO:0002066	columnar/cuboidal epithelial cell development	1/190	54/17381	0.44814	0.856724	0.856724	PDPK1	1	BP
GO:0006383	transcription from RNA polymerase III promoter	1/190	54/17381	0.44814	0.856724	0.856724	POLR3K	1	BP
GO:0014015	positive regulation of gliogenesis	1/190	54/17381	0.44814	0.856724	0.856724	SOX8	1	BP
GO:0018208	peptidyl-proline modification	1/190	54/17381	0.44814	0.856724	0.856724	PDIA2	1	BP
GO:0021879	forebrain neuron differentiation	1/190	54/17381	0.44814	0.856724	0.856724	AXIN1	1	BP
GO:0034724	DNA replication-independent nucleosome organization	1/190	54/17381	0.44814	0.856724	0.856724	UBN1	1	BP
GO:0061005	cell differentiation involved in kidney development	1/190	54/17381	0.44814	0.856724	0.856724	GLIS2	1	BP
GO:0090183	regulation of kidney development	1/190	54/17381	0.44814	0.856724	0.856724	SOX8	1	BP
GO:1904377	positive regulation of protein localization to cell periphery	1/190	54/17381	0.44814	0.856724	0.856724	PDPK1	1	BP
GO:1905818	regulation of chromosome separation	1/190	54/17381	0.44814	0.856724	0.856724	CDT1	1	BP
GO:0006397	mRNA processing	6/190	491/17381	0.449453	0.856724	0.856724	LUC7L/RBFOX1/RNPS1/SNRNP25/SRRM2/THOC6	6	BP
GO:0008584	male gonad development	2/190	139/17381	0.450304	0.856724	0.856724	FANCA/SOX8	2	BP
GO:0030518	intracellular steroid hormone receptor signaling pathway	2/190	139/17381	0.450304	0.856724	0.856724	AXIN1/UBE2I	2	BP
GO:0072073	kidney epithelium development	2/190	139/17381	0.450304	0.856724	0.856724	PKD1/SOX8	2	BP
GO:1901617	organic hydroxy compound biosynthetic process	3/190	227/17381	0.4529	0.856724	0.856724	CACNA1H/MVD/PGP	3	BP
GO:0000049	tRNA binding	1/200	52/17354	0.453192	0.762284	0.725337	CTU2	1	MF
GO:0008146	sulfotransferase activity	1/200	52/17354	0.453192	0.762284	0.725337	HS3ST6	1	MF
GO:0008375	acetylglucosaminyltransferase activity	1/200	52/17354	0.453192	0.762284	0.725337	PIGQ	1	MF
GO:0046546	development of primary male sexual characteristics	2/190	140/17381	0.453965	0.856724	0.856724	FANCA/SOX8	2	BP
GO:1902652	secondary alcohol metabolic process	2/190	140/17381	0.453965	0.856724	0.856724	LMF1/MVD	2	BP
GO:0006949	syncytium formation	1/190	55/17381	0.454192	0.856724	0.856724	CACNA1H	1	BP
GO:0010332	response to gamma radiation	1/190	55/17381	0.454192	0.856724	0.856724	CYBA	1	BP
GO:0033627	cell adhesion mediated by integrin	1/190	55/17381	0.454192	0.856724	0.856724	PIEZO1	1	BP
GO:0048635	negative regulation of muscle organ development	1/190	55/17381	0.454192	0.856724	0.856724	LUC7L	1	BP
GO:0051898	negative regulation of protein kinase B signaling	1/190	55/17381	0.454192	0.856724	0.856724	TSC2	1	BP
GO:1901862	negative regulation of muscle tissue development	1/190	55/17381	0.454192	0.856724	0.856724	LUC7L	1	BP
GO:1902883	negative regulation of response to oxidative stress	1/190	55/17381	0.454192	0.856724	0.856724	TRAP1	1	BP
GO:2000243	positive regulation of reproductive process	1/190	55/17381	0.454192	0.856724	0.856724	CACNA1H	1	BP
GO:2000378	negative regulation of reactive oxygen species metabolic process	1/190	55/17381	0.454192	0.856724	0.856724	TRAP1	1	BP
GO:0001655	urogenital system development	4/190	316/17381	0.454913	0.856724	0.856724	GLIS2/IFT140/PKD1/SOX8	4	BP
GO:0031589	cell-substrate adhesion	4/190	316/17381	0.454913	0.856724	0.856724	MSLN/PDPK1/PKD1/TNFRSF12A	4	BP
GO:0001882	nucleoside binding	5/200	385/17354	0.4573	0.762284	0.725337	RAB26/RAB40C/RHOT2/SRL/TUBB3	5	MF
GO:0043433	negative regulation of DNA binding transcription factor activity	2/190	141/17381	0.457612	0.856724	0.856724	GLIS2/NLRC3	2	BP
GO:0042119	neutrophil activation	6/190	496/17381	0.459097	0.856724	0.856724	APRT/ATP6V0C/CYBA/GALNS/HMOX2/MMP25	6	BP
GO:0043022	ribosome binding	1/200	53/17354	0.459513	0.762284	0.725337	ZNF598	1	MF
GO:0034381	plasma lipoprotein particle clearance	1/190	56/17381	0.460177	0.856724	0.856724	LMF1	1	BP
GO:0045453	bone resorption	1/190	56/17381	0.460177	0.856724	0.856724	DEF8	1	BP
GO:0045576	mast cell activation	1/190	56/17381	0.460177	0.856724	0.856724	PDPK1	1	BP
GO:0045740	positive regulation of DNA replication	1/190	56/17381	0.460177	0.856724	0.856724	CDT1	1	BP
GO:0065002	intracellular protein transmembrane transport	1/190	56/17381	0.460177	0.856724	0.856724	PAM16	1	BP
GO:0000070	mitotic sister chromatid segregation	2/190	142/17381	0.461246	0.856724	0.856724	CDT1/CHMP1A	2	BP
GO:0000187	activation of MAPK activity	2/190	142/17381	0.461246	0.856724	0.856724	AXIN1/MAPK8IP3	2	BP
GO:0030833	regulation of actin filament polymerization	2/190	142/17381	0.461246	0.856724	0.856724	MLST8/SPIRE2	2	BP
GO:1903169	regulation of calcium ion transmembrane transport	2/190	142/17381	0.461246	0.856724	0.856724	CYBA/PDPK1	2	BP
GO:0006816	calcium ion transport	5/190	408/17381	0.461798	0.856724	0.856724	CACNA1H/CYBA/PDPK1/PKD1/SPG7	5	BP
GO:0005925	focal adhesion	5/210	394/18511	0.463603	0.911868	0.902651	ATP6V0C/CYBA/PDPK1/RPS2/SLC9A3R2	5	CC
GO:0006403	RNA localization	3/190	231/17381	0.464246	0.856724	0.856724	RBFOX1/RNPS1/THOC6	3	BP
GO:0006457	protein folding	3/190	231/17381	0.464246	0.856724	0.856724	DNAJA3/PDIA2/TRAP1	3	BP
GO:0009755	hormone-mediated signaling pathway	3/190	231/17381	0.464246	0.856724	0.856724	AXIN1/SSTR5/UBE2I	3	BP
GO:0002446	neutrophil mediated immunity	6/190	499/17381	0.464865	0.856724	0.856724	APRT/ATP6V0C/CYBA/GALNS/HMOX2/MMP25	6	BP
GO:0006405	RNA export from nucleus	2/190	143/17381	0.464865	0.856724	0.856724	RNPS1/THOC6	2	BP
GO:0035303	regulation of dephosphorylation	2/190	143/17381	0.464865	0.856724	0.856724	PKMYT1/UBN1	2	BP
GO:0045296	cadherin binding	4/200	304/17354	0.465697	0.762284	0.725337	PPL/RPS2/SLC9A3R2/VASN	4	MF
GO:0016836	hydro-lyase activity	1/200	54/17354	0.465761	0.762284	0.725337	ECI1	1	MF
GO:0000245	spliceosomal complex assembly	1/190	57/17381	0.466097	0.856724	0.856724	LUC7L	1	BP
GO:0010517	regulation of phospholipase activity	1/190	57/17381	0.466097	0.856724	0.856724	PDPK1	1	BP
GO:0033013	tetrapyrrole metabolic process	1/190	57/17381	0.466097	0.856724	0.856724	HMOX2	1	BP
GO:0061640	cytoskeleton-dependent cytokinesis	1/190	57/17381	0.466097	0.856724	0.856724	SPIRE2	1	BP
GO:0099132	ATP hydrolysis coupled cation transmembrane transport	1/190	57/17381	0.466097	0.856724	0.856724	ATP6V0C	1	BP
GO:0032561	guanyl ribonucleotide binding	5/200	389/17354	0.466242	0.762284	0.725337	RAB26/RAB40C/RHOT2/SRL/TUBB3	5	MF
GO:0015085	calcium ion transmembrane transporter activity	2/200	136/17354	0.466256	0.762284	0.725337	CACNA1H/PKD1	2	MF
GO:0015030	Cajal body	1/210	55/18511	0.466578	0.911868	0.902651	SRRM2	1	CC
GO:0035869	ciliary transition zone	1/210	55/18511	0.466578	0.911868	0.902651	IFT140	1	CC
GO:0019001	guanyl nucleotide binding	5/200	390/17354	0.46847	0.762284	0.725337	RAB26/RAB40C/RHOT2/SRL/TUBB3	5	MF
GO:0035148	tube formation	2/190	144/17381	0.46847	0.856724	0.856724	SOX8/TSC2	2	BP
GO:0007178	transmembrane receptor protein serine/threonine kinase signaling pathway	4/190	322/17381	0.469306	0.856724	0.856724	PDPK1/STUB1/VASN/WFIKKN1	4	BP
GO:0009161	ribonucleoside monophosphate metabolic process	4/190	322/17381	0.469306	0.856724	0.856724	APRT/CBFA2T3/NDUFB10/VPS9D1	4	BP
GO:0005924	cell-substrate adherens junction	5/210	397/18511	0.470182	0.911868	0.902651	ATP6V0C/CYBA/PDPK1/RPS2/SLC9A3R2	5	CC
GO:0005507	copper ion binding	1/200	55/17354	0.471937	0.762284	0.725337	SNAI3	1	MF
GO:0097110	scaffold protein binding	1/200	55/17354	0.471937	0.762284	0.725337	CACNA1H	1	MF
GO:0010257	NADH dehydrogenase complex assembly	1/190	58/17381	0.471953	0.856724	0.856724	NDUFB10	1	BP
GO:0030520	intracellular estrogen receptor signaling pathway	1/190	58/17381	0.471953	0.856724	0.856724	AXIN1	1	BP
GO:0032981	mitochondrial respiratory chain complex I assembly	1/190	58/17381	0.471953	0.856724	0.856724	NDUFB10	1	BP
GO:0035082	axoneme assembly	1/190	58/17381	0.471953	0.856724	0.856724	GAS8	1	BP
GO:0043124	negative regulation of I-kappaB kinase/NF-kappaB signaling	1/190	58/17381	0.471953	0.856724	0.856724	NLRC3	1	BP
GO:0044786	cell cycle DNA replication	1/190	58/17381	0.471953	0.856724	0.856724	CDT1	1	BP
GO:0048278	vesicle docking	1/190	58/17381	0.471953	0.856724	0.856724	RAB26	1	BP
GO:0051784	negative regulation of nuclear division	1/190	58/17381	0.471953	0.856724	0.856724	CDT1	1	BP
GO:0051865	protein autoubiquitination	1/190	58/17381	0.471953	0.856724	0.856724	STUB1	1	BP
GO:0097031	mitochondrial respiratory chain complex I biogenesis	1/190	58/17381	0.471953	0.856724	0.856724	NDUFB10	1	BP
GO:0045931	positive regulation of mitotic cell cycle	2/190	145/17381	0.472061	0.856724	0.856724	CDK10/CDT1	2	BP
GO:0045981	positive regulation of nucleotide metabolic process	2/190	145/17381	0.472061	0.856724	0.856724	ADCY9/MC1R	2	BP
GO:0048592	eye morphogenesis	2/190	145/17381	0.472061	0.856724	0.856724	AXIN1/SOX8	2	BP
GO:0060402	calcium ion transport into cytosol	2/190	145/17381	0.472061	0.856724	0.856724	CYBA/PDPK1	2	BP
GO:1900544	positive regulation of purine nucleotide metabolic process	2/190	145/17381	0.472061	0.856724	0.856724	ADCY9/MC1R	2	BP
GO:0008023	transcription elongation factor complex	1/210	56/18511	0.472647	0.911868	0.902651	ELOB	1	CC
GO:0015931	nucleobase-containing compound transport	3/190	235/17381	0.47549	0.856724	0.856724	RBFOX1/RNPS1/THOC6	3	BP
GO:0006334	nucleosome assembly	2/190	146/17381	0.475637	0.856724	0.856724	NAA60/UBN1	2	BP
GO:0016573	histone acetylation	2/190	146/17381	0.475637	0.856724	0.856724	CREBBP/NAA60	2	BP
GO:0030814	regulation of cAMP metabolic process	2/190	146/17381	0.475637	0.856724	0.856724	ADCY9/MC1R	2	BP
GO:0030111	regulation of Wnt signaling pathway	4/190	325/17381	0.476452	0.856724	0.856724	ATP6V0C/AXIN1/KREMEN2/TSC2	4	BP
GO:0001658	branching involved in ureteric bud morphogenesis	1/190	59/17381	0.477745	0.856724	0.856724	SOX8	1	BP
GO:0003407	neural retina development	1/190	59/17381	0.477745	0.856724	0.856724	SOX8	1	BP
GO:0032507	maintenance of protein location in cell	1/190	59/17381	0.477745	0.856724	0.856724	PDIA2	1	BP
GO:0050918	positive chemotaxis	1/190	59/17381	0.477745	0.856724	0.856724	TSC2	1	BP
GO:0090307	mitotic spindle assembly	1/190	59/17381	0.477745	0.856724	0.856724	CHMP1A	1	BP
GO:0035064	methylated histone binding	1/200	56/17354	0.478042	0.762284	0.725337	GLYR1	1	MF
GO:0051287	NAD binding	1/200	56/17354	0.478042	0.762284	0.725337	GLYR1	1	MF
GO:0140034	methylation-dependent protein binding	1/200	56/17354	0.478042	0.762284	0.725337	GLYR1	1	MF
GO:2000116	regulation of cysteine-type endopeptidase activity	3/190	236/17381	0.478285	0.856724	0.856724	DPEP1/MEFV/TFAP4	3	BP
GO:0001890	placenta development	2/190	147/17381	0.479199	0.856724	0.856724	CCNF/PKD1	2	BP
GO:0035107	appendage morphogenesis	2/190	147/17381	0.479199	0.856724	0.856724	CREBBP/IFT140	2	BP
GO:0035108	limb morphogenesis	2/190	147/17381	0.479199	0.856724	0.856724	CREBBP/IFT140	2	BP
GO:0030055	cell-substrate junction	5/210	402/18511	0.48109	0.911868	0.902651	ATP6V0C/CYBA/PDPK1/RPS2/SLC9A3R2	5	CC
GO:0016331	morphogenesis of embryonic epithelium	2/190	148/17381	0.482746	0.856724	0.856724	SOX8/TSC2	2	BP
GO:0048754	branching morphogenesis of an epithelial tube	2/190	148/17381	0.482746	0.856724	0.856724	PKD1/SOX8	2	BP
GO:0006826	iron ion transport	1/190	60/17381	0.483473	0.856724	0.856724	ATP6V0C	1	BP
GO:0014823	response to activity	1/190	60/17381	0.483473	0.856724	0.856724	CYBA	1	BP
GO:0016239	positive regulation of macroautophagy	1/190	60/17381	0.483473	0.856724	0.856724	TSC2	1	BP
GO:0031281	positive regulation of cyclase activity	1/190	60/17381	0.483473	0.856724	0.856724	ADCY9	1	BP
GO:0033047	regulation of mitotic sister chromatid segregation	1/190	60/17381	0.483473	0.856724	0.856724	CDT1	1	BP
GO:0045143	homologous chromosome segregation	1/190	60/17381	0.483473	0.856724	0.856724	MEIOB	1	BP
GO:0048857	neural nucleus development	1/190	60/17381	0.483473	0.856724	0.856724	SYNGR3	1	BP
GO:0051349	positive regulation of lyase activity	1/190	60/17381	0.483473	0.856724	0.856724	ADCY9	1	BP
GO:1901222	regulation of NIK/NF-kappaB signaling	1/190	60/17381	0.483473	0.856724	0.856724	NLRC3	1	BP
GO:1904356	regulation of telomere maintenance via telomere lengthening	1/190	60/17381	0.483473	0.856724	0.856724	SLX4	1	BP
GO:0019213	deacetylase activity	1/200	57/17354	0.484077	0.764208	0.727168	AMDHD2	1	MF
GO:0005778	peroxisomal membrane	1/210	58/18511	0.484581	0.911868	0.902651	DECR2	1	CC
GO:0031903	microbody membrane	1/210	58/18511	0.484581	0.911868	0.902651	DECR2	1	CC
GO:0032432	actin filament bundle	1/210	58/18511	0.484581	0.911868	0.902651	CYBA	1	CC
GO:0035577	azurophil granule membrane	1/210	58/18511	0.484581	0.911868	0.902651	ATP6V0C	1	CC
GO:0030802	regulation of cyclic nucleotide biosynthetic process	2/190	149/17381	0.486278	0.856724	0.856724	ADCY9/MC1R	2	BP
GO:0014032	neural crest cell development	1/190	61/17381	0.489139	0.856724	0.856724	SOX8	1	BP
GO:0032651	regulation of interleukin-1 beta production	1/190	61/17381	0.489139	0.856724	0.856724	MEFV	1	BP
GO:0051785	positive regulation of nuclear division	1/190	61/17381	0.489139	0.856724	0.856724	CDT1	1	BP
GO:0061515	myeloid cell development	1/190	61/17381	0.489139	0.856724	0.856724	HBZ	1	BP
GO:0051186	cofactor metabolic process	5/190	421/17381	0.489156	0.856724	0.856724	ACSF3/CBFA2T3/HMOX2/MVD/NUBP2	5	BP
GO:0032874	positive regulation of stress-activated MAPK cascade	2/190	150/17381	0.489795	0.856724	0.856724	AXIN1/MAPK8IP3	2	BP
GO:0051028	mRNA transport	2/190	150/17381	0.489795	0.856724	0.856724	RNPS1/THOC6	2	BP
GO:1903828	negative regulation of cellular protein localization	2/190	150/17381	0.489795	0.856724	0.856724	CDT1/PKD1	2	BP
GO:0000979	RNA polymerase II core promoter sequence-specific DNA binding	1/200	58/17354	0.490043	0.764208	0.727168	SOX8	1	MF
GO:0004869	cysteine-type endopeptidase inhibitor activity	1/200	58/17354	0.490043	0.764208	0.727168	DPEP1	1	MF
GO:0008235	metalloexopeptidase activity	1/200	58/17354	0.490043	0.764208	0.727168	DPEP1	1	MF
GO:0016627	oxidoreductase activity, acting on the CH-CH group of donors	1/200	58/17354	0.490043	0.764208	0.727168	DECR2	1	MF
GO:0018393	internal peptidyl-lysine acetylation	2/190	151/17381	0.493297	0.856724	0.856724	CREBBP/NAA60	2	BP
GO:0070304	positive regulation of stress-activated protein kinase signaling cascade	2/190	151/17381	0.493297	0.856724	0.856724	AXIN1/MAPK8IP3	2	BP
GO:0006027	glycosaminoglycan catabolic process	1/190	62/17381	0.494743	0.856724	0.856724	GALNS	1	BP
GO:0042255	ribosome assembly	1/190	62/17381	0.494743	0.856724	0.856724	RPL3L	1	BP
GO:0071230	cellular response to amino acid stimulus	1/190	62/17381	0.494743	0.856724	0.856724	CYBA	1	BP
GO:0065004	protein-DNA complex assembly	3/190	242/17381	0.494904	0.856724	0.856724	CDT1/NAA60/UBN1	3	BP
GO:0031514	motile cilium	2/210	146/18511	0.495061	0.911868	0.902651	GAS8/PKD1	2	CC
GO:0051346	negative regulation of hydrolase activity	5/190	424/17381	0.495402	0.856724	0.856724	DPEP1/PAM16/PKMYT1/UBN1/WFIKKN1	5	BP
GO:0019003	GDP binding	1/200	59/17354	0.49594	0.765209	0.728121	RAB40C	1	MF
GO:0042054	histone methyltransferase activity	1/200	59/17354	0.49594	0.765209	0.728121	PRDM7	1	MF
GO:0003779	actin binding	5/200	403/17354	0.49717	0.765209	0.728121	CORO7/DNASE1/MEFV/SPIRE2/MSRB1	5	MF
GO:0043122	regulation of I-kappaB kinase/NF-kappaB signaling	3/190	243/17381	0.497648	0.856724	0.856724	NLRC3/PDPK1/UBE2I	3	BP
GO:0016125	sterol metabolic process	2/190	153/17381	0.500256	0.856724	0.856724	LMF1/MVD	2	BP
GO:0048015	phosphatidylinositol-mediated signaling	2/190	153/17381	0.500256	0.856724	0.856724	NLRC3/TSC2	2	BP
GO:0002260	lymphocyte homeostasis	1/190	63/17381	0.500286	0.856724	0.856724	DNAJA3	1	BP
GO:0043967	histone H4 acetylation	1/190	63/17381	0.500286	0.856724	0.856724	NAA60	1	BP
GO:0050891	multicellular organismal water homeostasis	1/190	63/17381	0.500286	0.856724	0.856724	ADCY9	1	BP
GO:0050909	sensory perception of taste	1/190	63/17381	0.500286	0.856724	0.856724	GNG13	1	BP
GO:0071806	protein transmembrane transport	1/190	63/17381	0.500286	0.856724	0.856724	PAM16	1	BP
GO:0001190	transcriptional activator activity, RNA polymerase II transcription factor binding	1/200	60/17354	0.501769	0.768944	0.731674	CREBBP	1	MF
GO:0101003	ficolin-1-rich granule membrane	1/210	61/18511	0.501979	0.911868	0.902651	ATP6V0C	1	CC
GO:0048193	Golgi vesicle transport	4/190	336/17381	0.502331	0.856724	0.856724	CORO7/LMF1/RAB26/TRAPPC2L	4	BP
GO:0001818	negative regulation of cytokine production	3/190	245/17381	0.503115	0.856724	0.856724	MC1R/MEFV/NLRC3	3	BP
GO:0015992	proton transport	2/190	154/17381	0.503712	0.856724	0.856724	ATP6V0C/VPS9D1	2	BP
GO:0050770	regulation of axonogenesis	2/190	154/17381	0.503712	0.856724	0.856724	METRN/TNFRSF12A	2	BP
GO:0120032	regulation of plasma membrane bounded cell projection assembly	2/190	154/17381	0.503712	0.856724	0.856724	DEF8/IFT140	2	BP
GO:0009123	nucleoside monophosphate metabolic process	4/190	337/17381	0.504657	0.856724	0.856724	APRT/CBFA2T3/NDUFB10/VPS9D1	4	BP
GO:0009060	aerobic respiration	1/190	64/17381	0.505769	0.856724	0.856724	CBFA2T3	1	BP
GO:0021872	forebrain generation of neurons	1/190	64/17381	0.505769	0.856724	0.856724	AXIN1	1	BP
GO:0048207	vesicle targeting, rough ER to cis-Golgi	1/190	64/17381	0.505769	0.856724	0.856724	TRAPPC2L	1	BP
GO:0048208	COPII vesicle coating	1/190	64/17381	0.505769	0.856724	0.856724	TRAPPC2L	1	BP
GO:0051145	smooth muscle cell differentiation	1/190	64/17381	0.505769	0.856724	0.856724	TMEM204	1	BP
GO:0060675	ureteric bud morphogenesis	1/190	64/17381	0.505769	0.856724	0.856724	SOX8	1	BP
GO:1902930	regulation of alcohol biosynthetic process	1/190	64/17381	0.505769	0.856724	0.856724	MVD	1	BP
GO:1904427	positive regulation of calcium ion transmembrane transport	1/190	64/17381	0.505769	0.856724	0.856724	PDPK1	1	BP
GO:2000573	positive regulation of DNA biosynthetic process	1/190	64/17381	0.505769	0.856724	0.856724	CHTF18	1	BP
GO:2001021	negative regulation of response to DNA damage stimulus	1/190	64/17381	0.505769	0.856724	0.856724	NUDT16L1	1	BP
GO:0043195	terminal bouton	1/210	62/18511	0.507648	0.911868	0.902651	TBC1D24	1	CC
GO:0097525	spliceosomal snRNP complex	1/210	62/18511	0.507648	0.911868	0.902651	LUC7L	1	CC
GO:0006475	internal protein amino acid acetylation	2/190	156/17381	0.510579	0.856724	0.856724	CREBBP/NAA60	2	BP
GO:0006818	hydrogen transport	2/190	156/17381	0.510579	0.856724	0.856724	ATP6V0C/VPS9D1	2	BP
GO:0010950	positive regulation of endopeptidase activity	2/190	156/17381	0.510579	0.856724	0.856724	MEFV/TFAP4	2	BP
GO:0048017	inositol lipid-mediated signaling	2/190	156/17381	0.510579	0.856724	0.856724	NLRC3/TSC2	2	BP
GO:0060491	regulation of cell projection assembly	2/190	156/17381	0.510579	0.856724	0.856724	DEF8/IFT140	2	BP
GO:2001252	positive regulation of chromosome organization	2/190	156/17381	0.510579	0.856724	0.856724	CDT1/SLX4	2	BP
GO:0003281	ventricular septum development	1/190	65/17381	0.511191	0.856724	0.856724	NPRL3	1	BP
GO:0006879	cellular iron ion homeostasis	1/190	65/17381	0.511191	0.856724	0.856724	HMOX2	1	BP
GO:0009247	glycolipid biosynthetic process	1/190	65/17381	0.511191	0.856724	0.856724	PIGQ	1	BP
GO:0014031	mesenchymal cell development	1/190	65/17381	0.511191	0.856724	0.856724	SOX8	1	BP
GO:0017158	regulation of calcium ion-dependent exocytosis	1/190	65/17381	0.511191	0.856724	0.856724	CACNA1H	1	BP
GO:0032760	positive regulation of tumor necrosis factor production	1/190	65/17381	0.511191	0.856724	0.856724	CYBA	1	BP
GO:0042308	negative regulation of protein import into nucleus	1/190	65/17381	0.511191	0.856724	0.856724	PKD1	1	BP
GO:0046782	regulation of viral transcription	1/190	65/17381	0.511191	0.856724	0.856724	TFAP4	1	BP
GO:0046888	negative regulation of hormone secretion	1/190	65/17381	0.511191	0.856724	0.856724	RAB11FIP3	1	BP
GO:0048864	stem cell development	1/190	65/17381	0.511191	0.856724	0.856724	SOX8	1	BP
GO:0061077	chaperone-mediated protein folding	1/190	65/17381	0.511191	0.856724	0.856724	TRAP1	1	BP
GO:0072171	mesonephric tubule morphogenesis	1/190	65/17381	0.511191	0.856724	0.856724	SOX8	1	BP
GO:1901264	carbohydrate derivative transport	1/190	65/17381	0.511191	0.856724	0.856724	CYBA	1	BP
GO:1904590	negative regulation of protein import	1/190	65/17381	0.511191	0.856724	0.856724	PKD1	1	BP
GO:1904888	cranial skeletal system development	1/190	65/17381	0.511191	0.856724	0.856724	IFT140	1	BP
GO:0031647	regulation of protein stability	3/190	248/17381	0.511259	0.856724	0.856724	CREBBP/STUB1/TELO2	3	BP
GO:0010639	negative regulation of organelle organization	4/190	340/17381	0.511606	0.856724	0.856724	CCNF/CDT1/SLX4/TSC2	4	BP
GO:0034704	calcium channel complex	1/210	63/18511	0.513252	0.911868	0.902651	CACNA1H	1	CC
GO:0007051	spindle organization	2/190	157/17381	0.513989	0.856724	0.856724	CHMP1A/PKD1	2	BP
GO:0007156	homophilic cell adhesion via plasma membrane adhesion molecules	2/190	157/17381	0.513989	0.856724	0.856724	CDH15/PKD1	2	BP
GO:0018394	peptidyl-lysine acetylation	2/190	157/17381	0.513989	0.856724	0.856724	CREBBP/NAA60	2	BP
GO:0034614	cellular response to reactive oxygen species	2/190	157/17381	0.513989	0.856724	0.856724	DPEP1/TRAP1	2	BP
GO:0060401	cytosolic calcium ion transport	2/190	157/17381	0.513989	0.856724	0.856724	CYBA/PDPK1	2	BP
GO:0005769	early endosome	4/210	329/18511	0.514799	0.911868	0.902651	CCDC154/CHMP1A/KREMEN2/MGRN1	4	CC
GO:0006901	vesicle coating	1/190	66/17381	0.516555	0.856724	0.856724	TRAPPC2L	1	BP
GO:0007189	adenylate cyclase-activating G-protein coupled receptor signaling pathway	1/190	66/17381	0.516555	0.856724	0.856724	ADCY9	1	BP
GO:0009166	nucleotide catabolic process	1/190	66/17381	0.516555	0.856724	0.856724	NTHL1	1	BP
GO:0032465	regulation of cytokinesis	1/190	66/17381	0.516555	0.856724	0.856724	SSTR5	1	BP
GO:0048708	astrocyte differentiation	1/190	66/17381	0.516555	0.856724	0.856724	SOX8	1	BP
GO:0048844	artery morphogenesis	1/190	66/17381	0.516555	0.856724	0.856724	NPRL3	1	BP
GO:0070509	calcium ion import	1/190	66/17381	0.516555	0.856724	0.856724	CACNA1H	1	BP
GO:0071479	cellular response to ionizing radiation	1/190	66/17381	0.516555	0.856724	0.856724	CYBA	1	BP
GO:0140029	exocytic process	1/190	66/17381	0.516555	0.856724	0.856724	RAB26	1	BP
GO:0044262	cellular carbohydrate metabolic process	3/190	250/17381	0.516649	0.856724	0.856724	CBFA2T3/GNPTG/PGP	3	BP
GO:0048871	multicellular organismal homeostasis	4/190	343/17381	0.518511	0.856724	0.856724	ADCY9/ANKRD11/DEF8/ZG16B	4	BP
GO:0001533	cornified envelope	1/210	64/18511	0.518793	0.911868	0.902651	PPL	1	CC
GO:0042641	actomyosin	1/210	64/18511	0.518793	0.911868	0.902651	CYBA	1	CC
GO:1990778	protein localization to cell periphery	3/190	251/17381	0.519332	0.856724	0.856724	PDPK1/RAB26/RAB40C	3	BP
GO:0030203	glycosaminoglycan metabolic process	2/190	159/17381	0.520763	0.856724	0.856724	GALNS/HS3ST6	2	BP
GO:1900371	regulation of purine nucleotide biosynthetic process	2/190	159/17381	0.520763	0.856724	0.856724	ADCY9/MC1R	2	BP
GO:2001242	regulation of intrinsic apoptotic signaling pathway	2/190	159/17381	0.520763	0.856724	0.856724	PDIA2/TRAP1	2	BP
GO:0006026	aminoglycan catabolic process	1/190	67/17381	0.52186	0.856724	0.856724	GALNS	1	BP
GO:0006110	regulation of glycolytic process	1/190	67/17381	0.52186	0.856724	0.856724	CBFA2T3	1	BP
GO:0006695	cholesterol biosynthetic process	1/190	67/17381	0.52186	0.856724	0.856724	MVD	1	BP
GO:0030104	water homeostasis	1/190	67/17381	0.52186	0.856724	0.856724	ADCY9	1	BP
GO:0042446	hormone biosynthetic process	1/190	67/17381	0.52186	0.856724	0.856724	CACNA1H	1	BP
GO:1900076	regulation of cellular response to insulin stimulus	1/190	67/17381	0.52186	0.856724	0.856724	TSC2	1	BP
GO:1903557	positive regulation of tumor necrosis factor superfamily cytokine production	1/190	67/17381	0.52186	0.856724	0.856724	CYBA	1	BP
GO:0030177	positive regulation of Wnt signaling pathway	2/190	160/17381	0.524126	0.856724	0.856724	ATP6V0C/AXIN1	2	BP
GO:0030808	regulation of nucleotide biosynthetic process	2/190	160/17381	0.524126	0.856724	0.856724	ADCY9/MC1R	2	BP
GO:1901568	fatty acid derivative metabolic process	2/190	160/17381	0.524126	0.856724	0.856724	ACSF3/DPEP1	2	BP
GO:0032838	cell projection cytoplasm	1/210	65/18511	0.524271	0.911868	0.902651	SPG7	1	CC
GO:0140014	mitotic nuclear division	3/190	253/17381	0.524674	0.856724	0.856724	CDT1/CHMP1A/PKMYT1	3	BP
GO:0005766	primary lysosome	2/210	155/18511	0.526945	0.911868	0.902651	ATP6V0C/GALNS	2	CC
GO:0042582	azurophil granule	2/210	155/18511	0.526945	0.911868	0.902651	ATP6V0C/GALNS	2	CC
GO:0003341	cilium movement	1/190	68/17381	0.527107	0.856724	0.856724	GAS8	1	BP
GO:0006970	response to osmotic stress	1/190	68/17381	0.527107	0.856724	0.856724	PDPK1	1	BP
GO:0010507	negative regulation of autophagy	1/190	68/17381	0.527107	0.856724	0.856724	TSC2	1	BP
GO:0033077	T cell differentiation in thymus	1/190	68/17381	0.527107	0.856724	0.856724	DNAJA3	1	BP
GO:0042273	ribosomal large subunit biogenesis	1/190	68/17381	0.527107	0.856724	0.856724	RPL3L	1	BP
GO:0048663	neuron fate commitment	1/190	68/17381	0.527107	0.856724	0.856724	AXIN1	1	BP
GO:0050764	regulation of phagocytosis	1/190	68/17381	0.527107	0.856724	0.856724	CYBA	1	BP
GO:0051851	modification by host of symbiont morphology or physiology	1/190	68/17381	0.527107	0.856724	0.856724	TFAP4	1	BP
GO:0070192	chromosome organization involved in meiotic cell cycle	1/190	68/17381	0.527107	0.856724	0.856724	MEIOB	1	BP
GO:1902653	secondary alcohol biosynthetic process	1/190	68/17381	0.527107	0.856724	0.856724	MVD	1	BP
GO:0007093	mitotic cell cycle checkpoint	2/190	161/17381	0.527473	0.856724	0.856724	CDT1/EME2	2	BP
GO:0008064	regulation of actin polymerization or depolymerization	2/190	161/17381	0.527473	0.856724	0.856724	MLST8/SPIRE2	2	BP
GO:0030307	positive regulation of cell growth	2/190	161/17381	0.527473	0.856724	0.856724	CYBA/TNFRSF12A	2	BP
GO:0003730	mRNA 3'-UTR binding	1/200	65/17354	0.529923	0.801406	0.762563	RNPS1	1	MF
GO:0019829	cation-transporting ATPase activity	1/200	65/17354	0.529923	0.801406	0.762563	ATP6V0C	1	MF
GO:0006469	negative regulation of protein kinase activity	3/190	255/17381	0.529985	0.857052	0.857052	PDPK1/TFAP4/TSC2	3	BP
GO:0030832	regulation of actin filament length	2/190	162/17381	0.530805	0.857052	0.857052	MLST8/SPIRE2	2	BP
GO:0046058	cAMP metabolic process	2/190	162/17381	0.530805	0.857052	0.857052	ADCY9/MC1R	2	BP
GO:0046661	male sex differentiation	2/190	162/17381	0.530805	0.857052	0.857052	FANCA/SOX8	2	BP
GO:2000045	regulation of G1/S transition of mitotic cell cycle	2/190	162/17381	0.530805	0.857052	0.857052	CDK10/PKD1	2	BP
GO:0008757	S-adenosylmethionine-dependent methyltransferase activity	2/200	154/17354	0.532007	0.801406	0.762563	PRDM7/EEF2KMT	2	MF
GO:0016705	oxidoreductase activity, acting on paired donors, with incorporation or reduction of molecular oxygen	2/200	154/17354	0.532007	0.801406	0.762563	HMOX2/PDIA2	2	MF
GO:0014033	neural crest cell differentiation	1/190	69/17381	0.532296	0.857052	0.857052	SOX8	1	BP
GO:0035690	cellular response to drug	1/190	69/17381	0.532296	0.857052	0.857052	DPEP1	1	BP
GO:0035914	skeletal muscle cell differentiation	1/190	69/17381	0.532296	0.857052	0.857052	SOX8	1	BP
GO:0070227	lymphocyte apoptotic process	1/190	69/17381	0.532296	0.857052	0.857052	DNAJA3	1	BP
GO:0090114	COPII-coated vesicle budding	1/190	69/17381	0.532296	0.857052	0.857052	TRAPPC2L	1	BP
GO:0099131	ATP hydrolysis coupled ion transmembrane transport	1/190	69/17381	0.532296	0.857052	0.857052	ATP6V0C	1	BP
GO:0006612	protein targeting to membrane	2/190	163/17381	0.53412	0.858633	0.858633	RPL13/RPS2	2	BP
GO:0052652	cyclic purine nucleotide metabolic process	2/190	163/17381	0.53412	0.858633	0.858633	ADCY9/MC1R	2	BP
GO:0055038	recycling endosome membrane	1/210	67/18511	0.535041	0.911868	0.902651	RAB11FIP3	1	CC
GO:0006310	DNA recombination	3/190	257/17381	0.535262	0.859791	0.859791	EME2/MEIOB/SLX4	3	BP
GO:0033613	activating transcription factor binding	1/200	66/17354	0.53536	0.803041	0.764118	CREBBP	1	MF
GO:0060205	cytoplasmic vesicle lumen	4/210	338/18511	0.53606	0.911868	0.902651	APRT/GALNS/HBA1/HBA2	4	CC
GO:0009190	cyclic nucleotide biosynthetic process	2/190	164/17381	0.53742	0.859887	0.859887	ADCY9/MC1R	2	BP
GO:0031570	DNA integrity checkpoint	2/190	164/17381	0.53742	0.859887	0.859887	CDT1/EME2	2	BP
GO:0010660	regulation of muscle cell apoptotic process	1/190	70/17381	0.53743	0.859887	0.859887	PDPK1	1	BP
GO:0032611	interleukin-1 beta production	1/190	70/17381	0.53743	0.859887	0.859887	MEFV	1	BP
GO:0048199	vesicle targeting, to, from or within Golgi	1/190	70/17381	0.53743	0.859887	0.859887	TRAPPC2L	1	BP
GO:0031983	vesicle lumen	4/210	339/18511	0.538394	0.911868	0.902651	APRT/GALNS/HBA1/HBA2	4	CC
GO:0007015	actin filament organization	4/190	352/17381	0.538949	0.861255	0.861255	CORO7/MLST8/SPIRE2/MSRB1	4	BP
GO:0033116	endoplasmic reticulum-Golgi intermediate compartment membrane	1/210	68/18511	0.540335	0.911868	0.902651	PIEZO1	1	CC
GO:0022409	positive regulation of cell-cell adhesion	3/190	259/17381	0.540506	0.861255	0.861255	DNAJA3/PDPK1/PIEZO1	3	BP
GO:0031497	chromatin assembly	2/190	165/17381	0.540703	0.861255	0.861255	NAA60/UBN1	2	BP
GO:0001895	retina homeostasis	1/190	71/17381	0.542507	0.861255	0.861255	ZG16B	1	BP
GO:0007422	peripheral nervous system development	1/190	71/17381	0.542507	0.861255	0.861255	SOX8	1	BP
GO:0019226	transmission of nerve impulse	1/190	71/17381	0.542507	0.861255	0.861255	CACNA1H	1	BP
GO:0030279	negative regulation of ossification	1/190	71/17381	0.542507	0.861255	0.861255	KREMEN2	1	BP
GO:0033045	regulation of sister chromatid segregation	1/190	71/17381	0.542507	0.861255	0.861255	CDT1	1	BP
GO:0072384	organelle transport along microtubule	1/190	71/17381	0.542507	0.861255	0.861255	RHOT2	1	BP
GO:0098876	vesicle-mediated transport to the plasma membrane	1/190	71/17381	0.542507	0.861255	0.861255	RAB26	1	BP
GO:0006022	aminoglycan metabolic process	2/190	166/17381	0.543971	0.862238	0.862238	GALNS/HS3ST6	2	BP
GO:0048469	cell maturation	2/190	166/17381	0.543971	0.862238	0.862238	HBZ/SOX8	2	BP
GO:0030532	small nuclear ribonucleoprotein complex	1/210	69/18511	0.545569	0.911868	0.902651	LUC7L	1	CC
GO:0016126	sterol biosynthetic process	1/190	72/17381	0.547528	0.862423	0.862423	MVD	1	BP
GO:0031146	SCF-dependent proteasomal ubiquitin-dependent protein catabolic process	1/190	72/17381	0.547528	0.862423	0.862423	CCNF	1	BP
GO:0051702	interaction with symbiont	1/190	72/17381	0.547528	0.862423	0.862423	TFAP4	1	BP
GO:1901292	nucleoside phosphate catabolic process	1/190	72/17381	0.547528	0.862423	0.862423	NTHL1	1	BP
GO:1900542	regulation of purine nucleotide metabolic process	3/190	262/17381	0.548308	0.862423	0.862423	ADCY9/CBFA2T3/MC1R	3	BP
GO:0019902	phosphatase binding	2/200	159/17354	0.549272	0.820432	0.780667	SLC9A3R2/TSC2	2	MF
GO:0046328	regulation of JNK cascade	2/190	168/17381	0.550458	0.862423	0.862423	AXIN1/MAPK8IP3	2	BP
GO:0090090	negative regulation of canonical Wnt signaling pathway	2/190	168/17381	0.550458	0.862423	0.862423	AXIN1/KREMEN2	2	BP
GO:0031463	Cul3-RING ubiquitin ligase complex	1/210	70/18511	0.550744	0.911868	0.902651	KCTD5	1	CC
GO:0001726	ruffle	2/210	162/18511	0.55079	0.911868	0.902651	MEFV/TNFRSF12A	2	CC
GO:0043406	positive regulation of MAP kinase activity	3/190	263/17381	0.550892	0.862423	0.862423	AXIN1/MAPK8IP3/TRAF7	3	BP
GO:0007045	cell-substrate adherens junction assembly	1/190	73/17381	0.552495	0.862423	0.862423	PDPK1	1	BP
GO:0032642	regulation of chemokine production	1/190	73/17381	0.552495	0.862423	0.862423	MEFV	1	BP
GO:0032652	regulation of interleukin-1 production	1/190	73/17381	0.552495	0.862423	0.862423	MEFV	1	BP
GO:0032755	positive regulation of interleukin-6 production	1/190	73/17381	0.552495	0.862423	0.862423	CYBA	1	BP
GO:0035019	somatic stem cell population maintenance	1/190	73/17381	0.552495	0.862423	0.862423	ZSCAN10	1	BP
GO:0043462	regulation of ATPase activity	1/190	73/17381	0.552495	0.862423	0.862423	PAM16	1	BP
GO:0048041	focal adhesion assembly	1/190	73/17381	0.552495	0.862423	0.862423	PDPK1	1	BP
GO:0051148	negative regulation of muscle cell differentiation	1/190	73/17381	0.552495	0.862423	0.862423	SOX8	1	BP
GO:1900543	negative regulation of purine nucleotide metabolic process	1/190	73/17381	0.552495	0.862423	0.862423	CBFA2T3	1	BP
GO:0001822	kidney development	3/190	264/17381	0.553467	0.862423	0.862423	GLIS2/PKD1/SOX8	3	BP
GO:0055001	muscle cell development	2/190	169/17381	0.553677	0.862423	0.862423	AXIN1/WFIKKN1	2	BP
GO:0099023	tethering complex	1/210	71/18511	0.55586	0.911868	0.902651	TRAPPC2L	1	CC
GO:0000082	G1/S transition of mitotic cell cycle	3/190	265/17381	0.556033	0.862423	0.862423	CDK10/CDT1/PKD1	3	BP
GO:0002039	p53 binding	1/200	70/17354	0.556493	0.827725	0.787606	CREBBP	1	MF
GO:0019216	regulation of lipid metabolic process	4/190	360/17381	0.556748	0.862423	0.862423	CREBBP/LMF1/MVD/STUB1	4	BP
GO:0022900	electron transport chain	2/190	170/17381	0.55688	0.862423	0.862423	CYBA/NDUFB10	2	BP
GO:0051099	positive regulation of binding	2/190	170/17381	0.55688	0.862423	0.862423	CDT1/PKD1	2	BP
GO:0010657	muscle cell apoptotic process	1/190	74/17381	0.557407	0.862423	0.862423	PDPK1	1	BP
GO:0030433	ubiquitin-dependent ERAD pathway	1/190	74/17381	0.557407	0.862423	0.862423	STUB1	1	BP
GO:0032088	negative regulation of NF-kappaB transcription factor activity	1/190	74/17381	0.557407	0.862423	0.862423	NLRC3	1	BP
GO:0034637	cellular carbohydrate biosynthetic process	1/190	74/17381	0.557407	0.862423	0.862423	PGP	1	BP
GO:0044766	multi-organism transport	1/190	74/17381	0.557407	0.862423	0.862423	THOC6	1	BP
GO:0045980	negative regulation of nucleotide metabolic process	1/190	74/17381	0.557407	0.862423	0.862423	CBFA2T3	1	BP
GO:0046823	negative regulation of nucleocytoplasmic transport	1/190	74/17381	0.557407	0.862423	0.862423	PKD1	1	BP
GO:1902579	multi-organism localization	1/190	74/17381	0.557407	0.862423	0.862423	THOC6	1	BP
GO:0070820	tertiary granule	2/210	164/18511	0.557447	0.911868	0.902651	ATP6V0C/CYBA	2	CC
GO:0015980	energy derivation by oxidation of organic compounds	3/190	266/17381	0.558591	0.862423	0.862423	CBFA2T3/NDUFB10/TRAP1	3	BP
GO:0046034	ATP metabolic process	3/190	266/17381	0.558591	0.862423	0.862423	CBFA2T3/NDUFB10/VPS9D1	3	BP
GO:0030799	regulation of cyclic nucleotide metabolic process	2/190	171/17381	0.560066	0.862423	0.862423	ADCY9/MC1R	2	BP
GO:0070838	divalent metal ion transport	5/190	456/17381	0.560074	0.862423	0.862423	CACNA1H/CYBA/PDPK1/PKD1/SPG7	5	BP
GO:0005811	lipid droplet	1/210	72/18511	0.560918	0.911868	0.902651	TRAP1	1	CC
GO:0016197	endosomal transport	3/190	267/17381	0.56114	0.862423	0.862423	CORO7/MGRN1/RAB11FIP3	3	BP
GO:0072341	modified amino acid binding	1/200	71/17354	0.561625	0.831863	0.791544	DPEP1	1	MF
GO:0051493	regulation of cytoskeleton organization	5/190	457/17381	0.562031	0.862423	0.862423	CCNF/CHMP1A/MLST8/PKD1/SPIRE2	5	BP
GO:0001707	mesoderm formation	1/190	75/17381	0.562266	0.862423	0.862423	AXIN1	1	BP
GO:0002479	antigen processing and presentation of exogenous peptide antigen via MHC class I, TAP-dependent	1/190	75/17381	0.562266	0.862423	0.862423	CYBA	1	BP
GO:0006303	double-strand break repair via nonhomologous end joining	1/190	75/17381	0.562266	0.862423	0.862423	NUDT16L1	1	BP
GO:0007193	adenylate cyclase-inhibiting G-protein coupled receptor signaling pathway	1/190	75/17381	0.562266	0.862423	0.862423	ADCY9	1	BP
GO:0034502	protein localization to chromosome	1/190	75/17381	0.562266	0.862423	0.862423	CDT1	1	BP
GO:0090662	ATP hydrolysis coupled transmembrane transport	1/190	75/17381	0.562266	0.862423	0.862423	ATP6V0C	1	BP
GO:0033209	tumor necrosis factor-mediated signaling pathway	2/190	172/17381	0.563237	0.862615	0.862615	CDIP1/TNFRSF12A	2	BP
GO:0042594	response to starvation	2/190	172/17381	0.563237	0.862615	0.862615	NPRL3/WDR24	2	BP
GO:0031301	integral component of organelle membrane	2/210	166/18511	0.564034	0.911868	0.902651	RHOT2/SPG7	2	CC
GO:0010008	endosome membrane	5/210	442/18511	0.565163	0.911868	0.902651	ATP6V0C/CDIP1/CHMP1A/KREMEN2/RAB11FIP3	5	CC
GO:0006140	regulation of nucleotide metabolic process	3/190	269/17381	0.566211	0.863304	0.863304	ADCY9/CBFA2T3/MC1R	3	BP
GO:0010952	positive regulation of peptidase activity	2/190	173/17381	0.566391	0.863304	0.863304	MEFV/TFAP4	2	BP
GO:0007032	endosome organization	1/190	76/17381	0.567072	0.863304	0.863304	CHMP1A	1	BP
GO:0030516	regulation of axon extension	1/190	76/17381	0.567072	0.863304	0.863304	TNFRSF12A	1	BP
GO:0031295	T cell costimulation	1/190	76/17381	0.567072	0.863304	0.863304	PDPK1	1	BP
GO:0043470	regulation of carbohydrate catabolic process	1/190	76/17381	0.567072	0.863304	0.863304	CBFA2T3	1	BP
GO:0048194	Golgi vesicle budding	1/190	76/17381	0.567072	0.863304	0.863304	TRAPPC2L	1	BP
GO:1903312	negative regulation of mRNA metabolic process	1/190	76/17381	0.567072	0.863304	0.863304	RNPS1	1	BP
GO:0072511	divalent inorganic cation transport	5/190	460/17381	0.567873	0.863879	0.863879	CACNA1H/CYBA/PDPK1/PKD1/SPG7	5	BP
GO:0007249	I-kappaB kinase/NF-kappaB signaling	3/190	270/17381	0.568733	0.864542	0.864542	NLRC3/PDPK1/UBE2I	3	BP
GO:0031348	negative regulation of defense response	2/190	174/17381	0.569529	0.865107	0.865107	MEFV/NLRC3	2	BP
GO:0030684	preribosome	1/210	74/18511	0.570862	0.911868	0.902651	TBL3	1	CC
GO:0098803	respiratory chain complex	1/210	74/18511	0.570862	0.911868	0.902651	NDUFB10	1	CC
GO:0007548	sex differentiation	3/190	271/17381	0.571246	0.867071	0.867071	FANCA/PKD1/SOX8	3	BP
GO:0003729	mRNA binding	4/200	348/17354	0.571725	0.843295	0.802421	LUC7L/RBFOX1/RNPS1/RPS2	4	MF
GO:0048332	mesoderm morphogenesis	1/190	77/17381	0.571825	0.867304	0.867304	AXIN1	1	BP
GO:0034728	nucleosome organization	2/190	175/17381	0.57265	0.86791	0.86791	NAA60/UBN1	2	BP
GO:0030133	transport vesicle	4/210	354/18511	0.572676	0.911868	0.902651	DBNDD1/RAB26/RAB40C/SYNGR3	4	CC
GO:0030666	endocytic vesicle membrane	2/210	169/18511	0.573783	0.911868	0.902651	ATP6V0C/CYBA	2	CC
GO:0006109	regulation of carbohydrate metabolic process	2/190	176/17381	0.575755	0.868622	0.868622	CBFA2T3/PGP	2	BP
GO:0033673	negative regulation of kinase activity	3/190	273/17381	0.576246	0.868622	0.868622	PDPK1/TFAP4/TSC2	3	BP
GO:0071824	protein-DNA complex subunit organization	3/190	273/17381	0.576246	0.868622	0.868622	CDT1/NAA60/UBN1	3	BP
GO:0010833	telomere maintenance via telomere lengthening	1/190	78/17381	0.576527	0.868622	0.868622	SLX4	1	BP
GO:0032204	regulation of telomere maintenance	1/190	78/17381	0.576527	0.868622	0.868622	SLX4	1	BP
GO:0042590	antigen processing and presentation of exogenous peptide antigen via MHC class I	1/190	78/17381	0.576527	0.868622	0.868622	CYBA	1	BP
GO:0048661	positive regulation of smooth muscle cell proliferation	1/190	78/17381	0.576527	0.868622	0.868622	CYBA	1	BP
GO:1900181	negative regulation of protein localization to nucleus	1/190	78/17381	0.576527	0.868622	0.868622	PKD1	1	BP
GO:0030295	protein kinase activator activity	1/200	74/17354	0.576669	0.843558	0.802671	MLST8	1	MF
GO:0050660	flavin adenine dinucleotide binding	1/200	74/17354	0.576669	0.843558	0.802671	GFER	1	MF
GO:0009898	cytoplasmic side of plasma membrane	2/210	170/18511	0.576997	0.911868	0.902651	GNG13/RGS11	2	CC
GO:0060627	regulation of vesicle-mediated transport	5/190	465/17381	0.577523	0.869482	0.869482	CACNA1H/CYBA/PDPK1/RAB26/TSC2	5	BP
GO:0090068	positive regulation of cell cycle process	3/190	274/17381	0.578732	0.870659	0.870659	CDK10/CDT1/SSTR5	3	BP
GO:0005901	caveola	1/210	76/18511	0.580583	0.911868	0.902651	CDH15	1	CC
GO:0032580	Golgi cisterna membrane	1/210	76/18511	0.580583	0.911868	0.902651	NAGPA	1	CC
GO:0001938	positive regulation of endothelial cell proliferation	1/190	79/17381	0.581177	0.871174	0.871174	CYBA	1	BP
GO:0031294	lymphocyte costimulation	1/190	79/17381	0.581177	0.871174	0.871174	PDPK1	1	BP
GO:0046849	bone remodeling	1/190	79/17381	0.581177	0.871174	0.871174	DEF8	1	BP
GO:1903076	regulation of protein localization to plasma membrane	1/190	79/17381	0.581177	0.871174	0.871174	PDPK1	1	BP
GO:0090150	establishment of protein localization to membrane	3/190	275/17381	0.581209	0.871174	0.871174	RAB26/RPL13/RPS2	3	BP
GO:0032602	chemokine production	1/190	80/17381	0.585776	0.87673	0.87673	MEFV	1	BP
GO:0051651	maintenance of location in cell	1/190	80/17381	0.585776	0.87673	0.87673	PDIA2	1	BP
GO:0051188	cofactor biosynthetic process	2/190	180/17381	0.588012	0.878787	0.878787	ACSF3/NUBP2	2	BP
GO:0061138	morphogenesis of a branching epithelium	2/190	180/17381	0.588012	0.878787	0.878787	PKD1/SOX8	2	BP
GO:0016234	inclusion body	1/210	78/18511	0.590084	0.911868	0.902651	STUB1	1	CC
GO:0006094	gluconeogenesis	1/190	81/17381	0.590325	0.879439	0.879439	PGP	1	BP
GO:0045761	regulation of adenylate cyclase activity	1/190	81/17381	0.590325	0.879439	0.879439	ADCY9	1	BP
GO:0045921	positive regulation of exocytosis	1/190	81/17381	0.590325	0.879439	0.879439	CACNA1H	1	BP
GO:0071356	cellular response to tumor necrosis factor	3/190	279/17381	0.591026	0.879439	0.879439	CDIP1/CYBA/TNFRSF12A	3	BP
GO:0006473	protein acetylation	2/190	181/17381	0.591035	0.879439	0.879439	CREBBP/NAA60	2	BP
GO:1902806	regulation of cell cycle G1/S phase transition	2/190	181/17381	0.591035	0.879439	0.879439	CDK10/PKD1	2	BP
GO:0004527	exonuclease activity	1/200	77/17354	0.5912	0.857724	0.816151	MEIOB	1	MF
GO:0042625	ATPase coupled ion transmembrane transporter activity	1/200	77/17354	0.5912	0.857724	0.816151	ATP6V0C	1	MF
GO:0002221	pattern recognition receptor signaling pathway	2/190	182/17381	0.594041	0.881852	0.881852	CYBA/PDPK1	2	BP
GO:0009566	fertilization	2/190	182/17381	0.594041	0.881852	0.881852	CACNA1H/MEIOB	2	BP
GO:1902905	positive regulation of supramolecular fiber organization	2/190	182/17381	0.594041	0.881852	0.881852	MLST8/SPIRE2	2	BP
GO:0036126	sperm flagellum	1/210	79/18511	0.594754	0.911868	0.902651	GAS8	1	CC
GO:0097729	9+2 motile cilium	1/210	79/18511	0.594754	0.911868	0.902651	GAS8	1	CC
GO:0043255	regulation of carbohydrate biosynthetic process	1/190	82/17381	0.594824	0.881852	0.881852	PGP	1	BP
GO:0050810	regulation of steroid biosynthetic process	1/190	82/17381	0.594824	0.881852	0.881852	MVD	1	BP
GO:0004866	endopeptidase inhibitor activity	2/200	173/17354	0.595215	0.860025	0.81834	DPEP1/WFIKKN1	2	MF
GO:0044452	nucleolar part	2/210	176/18511	0.595912	0.911868	0.902651	TBL3/UBE2I	2	CC
GO:0031398	positive regulation of protein ubiquitination	2/190	183/17381	0.597032	0.881852	0.881852	AXIN1/STUB1	2	BP
GO:0032271	regulation of protein polymerization	2/190	183/17381	0.597032	0.881852	0.881852	MLST8/SPIRE2	2	BP
GO:0001578	microtubule bundle formation	1/190	83/17381	0.599275	0.881852	0.881852	GAS8	1	BP
GO:0001776	leukocyte homeostasis	1/190	83/17381	0.599275	0.881852	0.881852	DNAJA3	1	BP
GO:0032612	interleukin-1 production	1/190	83/17381	0.599275	0.881852	0.881852	MEFV	1	BP
GO:0034333	adherens junction assembly	1/190	83/17381	0.599275	0.881852	0.881852	PDPK1	1	BP
GO:0045445	myoblast differentiation	1/190	83/17381	0.599275	0.881852	0.881852	SOX8	1	BP
GO:0072332	intrinsic apoptotic signaling pathway by p53 class mediator	1/190	83/17381	0.599275	0.881852	0.881852	CDIP1	1	BP
GO:0001750	photoreceptor outer segment	1/210	80/18511	0.599371	0.911868	0.902651	IFT140	1	CC
GO:0006399	tRNA metabolic process	2/190	184/17381	0.600005	0.881852	0.881852	CTU2/RPUSD1	2	BP
GO:0006575	cellular modified amino acid metabolic process	2/190	184/17381	0.600005	0.881852	0.881852	DPEP1/HAGH	2	BP
GO:0006694	steroid biosynthetic process	2/190	184/17381	0.600005	0.881852	0.881852	CACNA1H/MVD	2	BP
GO:0006888	ER to Golgi vesicle-mediated transport	2/190	184/17381	0.600005	0.881852	0.881852	LMF1/TRAPPC2L	2	BP
GO:0035591	signaling adaptor activity	1/200	79/17354	0.60061	0.864292	0.822401	MAPK8IP3	1	MF
GO:0008654	phospholipid biosynthetic process	3/190	283/17381	0.600695	0.88193	0.88193	CPNE7/MVD/PIGQ	3	BP
GO:0002758	innate immune response-activating signal transduction	3/190	284/17381	0.603089	0.88193	0.88193	CREBBP/CYBA/PDPK1	3	BP
GO:0044843	cell cycle G1/S phase transition	3/190	284/17381	0.603089	0.88193	0.88193	CDK10/CDT1/PKD1	3	BP
GO:0019319	hexose biosynthetic process	1/190	84/17381	0.603676	0.88193	0.88193	PGP	1	BP
GO:0034103	regulation of tissue remodeling	1/190	84/17381	0.603676	0.88193	0.88193	DEF8	1	BP
GO:0042775	mitochondrial ATP synthesis coupled electron transport	1/190	84/17381	0.603676	0.88193	0.88193	NDUFB10	1	BP
GO:0051781	positive regulation of cell division	1/190	84/17381	0.603676	0.88193	0.88193	SSTR5	1	BP
GO:0060840	artery development	1/190	84/17381	0.603676	0.88193	0.88193	NPRL3	1	BP
GO:0005902	microvillus	1/210	81/18511	0.603936	0.911868	0.902651	DPEP1	1	CC
GO:0007204	positive regulation of cytosolic calcium ion concentration	3/190	285/17381	0.605473	0.88193	0.88193	CYBA/PDPK1/PKD1	3	BP
GO:1901654	response to ketone	2/190	186/17381	0.605904	0.88193	0.88193	CYBA/TFAP4	2	BP
GO:1903531	negative regulation of secretion by cell	2/190	186/17381	0.605904	0.88193	0.88193	RAB11FIP3/RHBDF1	2	BP
GO:0072509	divalent inorganic cation transmembrane transporter activity	2/200	177/17354	0.607685	0.866415	0.824421	CACNA1H/PKD1	2	MF
GO:0006903	vesicle targeting	1/190	85/17381	0.60803	0.88193	0.88193	TRAPPC2L	1	BP
GO:0010717	regulation of epithelial to mesenchymal transition	1/190	85/17381	0.60803	0.88193	0.88193	VASN	1	BP
GO:0042773	ATP synthesis coupled electron transport	1/190	85/17381	0.60803	0.88193	0.88193	NDUFB10	1	BP
GO:0048709	oligodendrocyte differentiation	1/190	85/17381	0.60803	0.88193	0.88193	SOX8	1	BP
GO:0031300	intrinsic component of organelle membrane	2/210	180/18511	0.608168	0.911868	0.902651	RHOT2/SPG7	2	CC
GO:0005746	mitochondrial respiratory chain	1/210	82/18511	0.608449	0.911868	0.902651	NDUFB10	1	CC
GO:0010001	glial cell differentiation	2/190	187/17381	0.608828	0.88193	0.88193	METRN/SOX8	2	BP
GO:0008094	DNA-dependent ATPase activity	1/200	81/17354	0.609804	0.866415	0.824421	CHTF18	1	MF
GO:0019209	kinase activator activity	1/200	81/17354	0.609804	0.866415	0.824421	MLST8	1	MF
GO:0060249	anatomical structure homeostasis	4/190	385/17381	0.609911	0.88193	0.88193	ANKRD11/DEF8/SLX4/ZG16B	4	BP
GO:0033267	axon part	2/210	181/18511	0.611187	0.911868	0.902651	SPG7/TBC1D24	2	CC
GO:0072562	blood microparticle	2/210	181/18511	0.611187	0.911868	0.902651	HBA1/HBA2	2	CC
GO:0030317	flagellated sperm motility	1/190	86/17381	0.612335	0.88193	0.88193	GAS8	1	BP
GO:0042058	regulation of epidermal growth factor receptor signaling pathway	1/190	86/17381	0.612335	0.88193	0.88193	RHBDF1	1	BP
GO:1901655	cellular response to ketone	1/190	86/17381	0.612335	0.88193	0.88193	TFAP4	1	BP
GO:0043414	macromolecule methylation	3/190	288/17381	0.61257	0.88193	0.88193	PRDM7/RPS2/EEF2KMT	3	BP
GO:0000123	histone acetyltransferase complex	1/210	83/18511	0.612911	0.911868	0.902651	CREBBP	1	CC
GO:0017053	transcriptional repressor complex	1/210	83/18511	0.612911	0.911868	0.902651	TFAP4	1	CC
GO:0060170	ciliary membrane	1/210	83/18511	0.612911	0.911868	0.902651	PKD1	1	CC
GO:0061135	endopeptidase regulator activity	2/200	179/17354	0.61381	0.866415	0.824421	DPEP1/WFIKKN1	2	MF
GO:0005254	chloride channel activity	1/200	82/17354	0.614322	0.866415	0.824421	CLCN7	1	MF
GO:0006486	protein glycosylation	3/190	289/17381	0.614917	0.88193	0.88193	ALG1/LMF1/NAGPA	3	BP
GO:0018105	peptidyl-serine phosphorylation	3/190	289/17381	0.614917	0.88193	0.88193	AXIN1/PDPK1/PKD1	3	BP
GO:0043413	macromolecule glycosylation	3/190	289/17381	0.614917	0.88193	0.88193	ALG1/LMF1/NAGPA	3	BP
GO:0001843	neural tube closure	1/190	87/17381	0.616594	0.88193	0.88193	TSC2	1	BP
GO:0001942	hair follicle development	1/190	87/17381	0.616594	0.88193	0.88193	DNASE1L2	1	BP
GO:0033108	mitochondrial respiratory chain complex assembly	1/190	87/17381	0.616594	0.88193	0.88193	NDUFB10	1	BP
GO:0055072	iron ion homeostasis	1/190	87/17381	0.616594	0.88193	0.88193	HMOX2	1	BP
GO:1904375	regulation of protein localization to cell periphery	1/190	87/17381	0.616594	0.88193	0.88193	PDPK1	1	BP
GO:0010817	regulation of hormone levels	5/190	486/17381	0.616783	0.88193	0.88193	CACNA1H/RAB11FIP3/SOX8/SSTR5/STUB1	5	BP
GO:0071103	DNA conformation change	3/190	290/17381	0.617254	0.88193	0.88193	CHMP1A/NAA60/UBN1	3	BP
GO:0006333	chromatin assembly or disassembly	2/190	190/17381	0.617503	0.88193	0.88193	NAA60/UBN1	2	BP
GO:0048762	mesenchymal cell differentiation	2/190	190/17381	0.617503	0.88193	0.88193	SOX8/VASN	2	BP
GO:0005813	centrosome	5/210	469/18511	0.617849	0.911868	0.902651	CCNF/CLUAP1/IFT140/NUBP2/RAB11FIP3	5	CC
GO:0004197	cysteine-type endopeptidase activity	1/200	83/17354	0.618788	0.868558	0.82646	CAPN15	1	MF
GO:1903320	regulation of protein modification by small protein conjugation or removal	3/190	291/17381	0.619582	0.88193	0.88193	AXIN1/STUB1/UBE2I	3	BP
GO:0051193	regulation of cofactor metabolic process	1/190	88/17381	0.620807	0.88193	0.88193	CBFA2T3	1	BP
GO:0051196	regulation of coenzyme metabolic process	1/190	88/17381	0.620807	0.88193	0.88193	CBFA2T3	1	BP
GO:0051341	regulation of oxidoreductase activity	1/190	88/17381	0.620807	0.88193	0.88193	CYBA	1	BP
GO:0060606	tube closure	1/190	88/17381	0.620807	0.88193	0.88193	TSC2	1	BP
GO:0097722	sperm motility	1/190	88/17381	0.620807	0.88193	0.88193	GAS8	1	BP
GO:0000313	organellar ribosome	1/210	85/18511	0.621683	0.911868	0.902651	MRPL28	1	CC
GO:0005761	mitochondrial ribosome	1/210	85/18511	0.621683	0.911868	0.902651	MRPL28	1	CC
GO:0097193	intrinsic apoptotic signaling pathway	3/190	292/17381	0.6219	0.88193	0.88193	CDIP1/PDIA2/TRAP1	3	BP
GO:0051052	regulation of DNA metabolic process	4/190	391/17381	0.62208	0.88193	0.88193	CDT1/CHTF18/NUDT16L1/SLX4	4	BP
GO:0051090	regulation of DNA binding transcription factor activity	4/190	391/17381	0.62208	0.88193	0.88193	FANCA/GLIS2/NLRC3/UBE2I	4	BP
GO:0030414	peptidase inhibitor activity	2/200	182/17354	0.622861	0.868558	0.82646	DPEP1/WFIKKN1	2	MF
GO:0030027	lamellipodium	2/210	185/18511	0.62309	0.911868	0.902651	MEFV/PIEZO1	2	CC
GO:0015297	antiporter activity	1/200	84/17354	0.623203	0.868558	0.82646	CLCN7	1	MF
GO:0006413	translational initiation	2/190	192/17381	0.623204	0.88193	0.88193	RPL13/RPS2	2	BP
GO:0042445	hormone metabolic process	2/190	192/17381	0.623204	0.88193	0.88193	CACNA1H/STUB1	2	BP
GO:0043401	steroid hormone mediated signaling pathway	2/190	192/17381	0.623204	0.88193	0.88193	AXIN1/UBE2I	2	BP
GO:0000045	autophagosome assembly	1/190	89/17381	0.624973	0.88193	0.88193	NPRL3	1	BP
GO:0000422	autophagy of mitochondrion	1/190	89/17381	0.624973	0.88193	0.88193	TSC2	1	BP
GO:0003073	regulation of systemic arterial blood pressure	1/190	89/17381	0.624973	0.88193	0.88193	CYBA	1	BP
GO:0007044	cell-substrate junction assembly	1/190	89/17381	0.624973	0.88193	0.88193	PDPK1	1	BP
GO:0022404	molting cycle process	1/190	89/17381	0.624973	0.88193	0.88193	DNASE1L2	1	BP
GO:0022405	hair cycle process	1/190	89/17381	0.624973	0.88193	0.88193	DNASE1L2	1	BP
GO:0032092	positive regulation of protein binding	1/190	89/17381	0.624973	0.88193	0.88193	PKD1	1	BP
GO:0042990	regulation of transcription factor import into nucleus	1/190	89/17381	0.624973	0.88193	0.88193	PKD1	1	BP
GO:0048145	regulation of fibroblast proliferation	1/190	89/17381	0.624973	0.88193	0.88193	NLRC3	1	BP
GO:0061726	mitochondrion disassembly	1/190	89/17381	0.624973	0.88193	0.88193	TSC2	1	BP
GO:0097006	regulation of plasma lipoprotein particle levels	1/190	89/17381	0.624973	0.88193	0.88193	LMF1	1	BP
GO:0098773	skin epidermis development	1/190	89/17381	0.624973	0.88193	0.88193	DNASE1L2	1	BP
GO:0001501	skeletal system development	5/190	491/17381	0.625813	0.88193	0.88193	ANKRD11/AXIN1/IFT140/PKD1/WFIKKN1	5	BP
GO:0001763	morphogenesis of a branching structure	2/190	193/17381	0.62603	0.88193	0.88193	PKD1/SOX8	2	BP
GO:1901615	organic hydroxy compound metabolic process	5/190	492/17381	0.627604	0.88193	0.88193	CACNA1H/HAGH/LMF1/MVD/PGP	5	BP
GO:0030901	midbrain development	1/190	90/17381	0.629094	0.88193	0.88193	SYNGR3	1	BP
GO:0046364	monosaccharide biosynthetic process	1/190	90/17381	0.629094	0.88193	0.88193	PGP	1	BP
GO:0048144	fibroblast proliferation	1/190	90/17381	0.629094	0.88193	0.88193	NLRC3	1	BP
GO:0061387	regulation of extent of cell growth	1/190	90/17381	0.629094	0.88193	0.88193	TNFRSF12A	1	BP
GO:0120034	positive regulation of plasma membrane bounded cell projection assembly	1/190	90/17381	0.629094	0.88193	0.88193	DEF8	1	BP
GO:0016757	transferase activity, transferring glycosyl groups	3/200	280/17354	0.629209	0.870191	0.828014	ALG1/APRT/PIGQ	3	MF
GO:0044242	cellular lipid catabolic process	2/190	195/17381	0.631633	0.88193	0.88193	DECR2/ECI1	2	BP
GO:0050662	coenzyme binding	2/200	185/17354	0.631749	0.870191	0.828014	GFER/GLYR1	2	MF
GO:0060090	molecular adaptor activity	2/200	185/17354	0.631749	0.870191	0.828014	MAPK8IP3/STUB1	2	MF
GO:0001892	embryonic placenta development	1/190	91/17381	0.633169	0.88193	0.88193	PKD1	1	BP
GO:0006900	vesicle budding from membrane	1/190	91/17381	0.633169	0.88193	0.88193	TRAPPC2L	1	BP
GO:0042991	transcription factor import into nucleus	1/190	91/17381	0.633169	0.88193	0.88193	PKD1	1	BP
GO:0043154	negative regulation of cysteine-type endopeptidase activity involved in apoptotic process	1/190	91/17381	0.633169	0.88193	0.88193	DPEP1	1	BP
GO:0048525	negative regulation of viral process	1/190	91/17381	0.633169	0.88193	0.88193	TFAP4	1	BP
GO:0070301	cellular response to hydrogen peroxide	1/190	91/17381	0.633169	0.88193	0.88193	TRAP1	1	BP
GO:0099024	plasma membrane invagination	1/190	91/17381	0.633169	0.88193	0.88193	SPIRE2	1	BP
GO:1901570	fatty acid derivative biosynthetic process	1/190	91/17381	0.633169	0.88193	0.88193	ACSF3	1	BP
GO:1903578	regulation of ATP metabolic process	1/190	91/17381	0.633169	0.88193	0.88193	CBFA2T3	1	BP
GO:2000060	positive regulation of protein ubiquitination involved in ubiquitin-dependent protein catabolic process	1/190	91/17381	0.633169	0.88193	0.88193	AXIN1	1	BP
GO:0034612	response to tumor necrosis factor	3/190	297/17381	0.633347	0.88193	0.88193	CDIP1/CYBA/TNFRSF12A	3	BP
GO:0072330	monocarboxylic acid biosynthetic process	2/190	196/17381	0.63441	0.882808	0.882808	ACSF3/DECR2	2	BP
GO:0005581	collagen trimer	1/210	88/18511	0.634472	0.911868	0.902651	C1QTNF8	1	CC
GO:0005776	autophagosome	1/210	88/18511	0.634472	0.911868	0.902651	MEFV	1	CC
GO:0005884	actin filament	1/210	88/18511	0.634472	0.911868	0.902651	DNAJA3	1	CC
GO:0070469	respiratory chain	1/210	88/18511	0.634472	0.911868	0.902651	NDUFB10	1	CC
GO:0051147	regulation of muscle cell differentiation	2/190	197/17381	0.637171	0.883491	0.883491	CDH15/SOX8	2	BP
GO:0060541	respiratory system development	2/190	197/17381	0.637171	0.883491	0.883491	AXIN1/PKD1	2	BP
GO:0051453	regulation of intracellular pH	1/190	92/17381	0.6372	0.883491	0.883491	ATP6V0C	1	BP
GO:0090317	negative regulation of intracellular protein transport	1/190	92/17381	0.6372	0.883491	0.883491	PKD1	1	BP
GO:1905037	autophagosome organization	1/190	92/17381	0.6372	0.883491	0.883491	NPRL3	1	BP
GO:0070085	glycosylation	3/190	299/17381	0.637858	0.883491	0.883491	ALG1/LMF1/NAGPA	3	BP
GO:0052548	regulation of endopeptidase activity	4/190	399/17381	0.637932	0.883491	0.883491	DPEP1/MEFV/TFAP4/WFIKKN1	4	BP
GO:1905368	peptidase complex	1/210	89/18511	0.638638	0.911868	0.902651	SPG7	1	CC
GO:0019932	second-messenger-mediated signaling	3/190	300/17381	0.640099	0.885891	0.885891	ADCY9/MGRN1/PDPK1	3	BP
GO:0016811	hydrolase activity, acting on carbon-nitrogen (but not peptide) bonds, in linear amides	1/200	88/17354	0.640358	0.87863	0.836044	AMDHD2	1	MF
GO:0000775	chromosome, centromeric region	2/210	191/18511	0.640415	0.911868	0.902651	CDT1/ZNF276	2	CC
GO:0032411	positive regulation of transporter activity	1/190	93/17381	0.641187	0.886795	0.886795	SYNGR3	1	BP
GO:0002218	activation of innate immune response	3/190	301/17381	0.642331	0.887005	0.887005	CREBBP/CYBA/PDPK1	3	BP
GO:0007254	JNK cascade	2/190	199/17381	0.642644	0.887005	0.887005	AXIN1/MAPK8IP3	2	BP
GO:0043624	cellular protein complex disassembly	2/190	199/17381	0.642644	0.887005	0.887005	MRPL28/MRPS34	2	BP
GO:0051213	dioxygenase activity	1/200	89/17354	0.644524	0.880932	0.838234	PDIA2	1	MF
GO:0002474	antigen processing and presentation of peptide antigen via MHC class I	1/190	94/17381	0.645131	0.887435	0.887435	CYBA	1	BP
GO:0006282	regulation of DNA repair	1/190	94/17381	0.645131	0.887435	0.887435	NUDT16L1	1	BP
GO:0014020	primary neural tube formation	1/190	94/17381	0.645131	0.887435	0.887435	TSC2	1	BP
GO:0016925	protein sumoylation	1/190	94/17381	0.645131	0.887435	0.887435	UBE2I	1	BP
GO:0036503	ERAD pathway	1/190	94/17381	0.645131	0.887435	0.887435	STUB1	1	BP
GO:0044440	endosomal part	5/210	484/18511	0.645455	0.911868	0.902651	ATP6V0C/CDIP1/CHMP1A/KREMEN2/RAB11FIP3	5	CC
GO:0016324	apical plasma membrane	3/210	292/18511	0.646677	0.911868	0.902651	CYBA/DPEP1/SLC9A3R2	3	CC
GO:0035578	azurophil granule lumen	1/210	91/18511	0.64683	0.911868	0.902651	GALNS	1	CC
GO:0051983	regulation of chromosome segregation	1/190	95/17381	0.649031	0.890998	0.890998	CDT1	1	BP
GO:1902476	chloride transmembrane transport	1/190	95/17381	0.649031	0.890998	0.890998	CLCN7	1	BP
GO:2001243	negative regulation of intrinsic apoptotic signaling pathway	1/190	95/17381	0.649031	0.890998	0.890998	TRAP1	1	BP
GO:0044438	microbody part	1/210	92/18511	0.650857	0.911868	0.902651	DECR2	1	CC
GO:0044439	peroxisomal part	1/210	92/18511	0.650857	0.911868	0.902651	DECR2	1	CC
GO:0045930	negative regulation of mitotic cell cycle	3/190	305/17381	0.651161	0.893321	0.893321	CDT1/E4F1/EME2	3	BP
GO:0030641	regulation of cellular pH	1/190	96/17381	0.652889	0.893888	0.893888	ATP6V0C	1	BP
GO:0031279	regulation of cyclase activity	1/190	96/17381	0.652889	0.893888	0.893888	ADCY9	1	BP
GO:0051225	spindle assembly	1/190	96/17381	0.652889	0.893888	0.893888	CHMP1A	1	BP
GO:0009187	cyclic nucleotide metabolic process	2/190	203/17381	0.653395	0.893981	0.893981	ADCY9/MC1R	2	BP
GO:0031248	protein acetyltransferase complex	1/210	93/18511	0.654837	0.911868	0.902651	CREBBP	1	CC
GO:0043202	lysosomal lumen	1/210	93/18511	0.654837	0.911868	0.902651	GALNS	1	CC
GO:1902493	acetyltransferase complex	1/210	93/18511	0.654837	0.911868	0.902651	CREBBP	1	CC
GO:0044272	sulfur compound biosynthetic process	2/190	204/17381	0.656042	0.896105	0.896105	ACSF3/HAGH	2	BP
GO:0001657	ureteric bud development	1/190	97/17381	0.656704	0.896105	0.896105	SOX8	1	BP
GO:0008585	female gonad development	1/190	97/17381	0.656704	0.896105	0.896105	FANCA	1	BP
GO:0051339	regulation of lyase activity	1/190	97/17381	0.656704	0.896105	0.896105	ADCY9	1	BP
GO:0005496	steroid binding	1/200	92/17354	0.656735	0.89417	0.850831	PDIA2	1	MF
GO:0005802	trans-Golgi network	2/210	197/18511	0.65711	0.911868	0.902651	CORO7/RBFOX1	2	CC
GO:0018209	peptidyl-serine modification	3/190	308/17381	0.657681	0.896838	0.896838	AXIN1/PDPK1/PKD1	3	BP
GO:0051495	positive regulation of cytoskeleton organization	2/190	205/17381	0.658673	0.897054	0.897054	MLST8/SPIRE2	2	BP
GO:0051056	regulation of small GTPase mediated signal transduction	3/190	309/17381	0.659835	0.897054	0.897054	ARHGDIG/RHOT2/TSC2	3	BP
GO:0003279	cardiac septum development	1/190	98/17381	0.660478	0.897054	0.897054	NPRL3	1	BP
GO:0006641	triglyceride metabolic process	1/190	98/17381	0.660478	0.897054	0.897054	LMF1	1	BP
GO:0010906	regulation of glucose metabolic process	1/190	98/17381	0.660478	0.897054	0.897054	PGP	1	BP
GO:0021510	spinal cord development	1/190	98/17381	0.660478	0.897054	0.897054	PKD1	1	BP
GO:0060562	epithelial tube morphogenesis	3/190	310/17381	0.66198	0.897288	0.897288	PKD1/SOX8/TSC2	3	BP
GO:0005788	endoplasmic reticulum lumen	3/210	299/18511	0.662445	0.911868	0.902651	MSLN/PDIA2/SRL	3	CC
GO:0043281	regulation of cysteine-type endopeptidase activity involved in apoptotic process	2/190	207/17381	0.663888	0.897288	0.897288	DPEP1/TFAP4	2	BP
GO:0006096	glycolytic process	1/190	99/17381	0.664211	0.897288	0.897288	CBFA2T3	1	BP
GO:0010324	membrane invagination	1/190	99/17381	0.664211	0.897288	0.897288	SPIRE2	1	BP
GO:0014896	muscle hypertrophy	1/190	99/17381	0.664211	0.897288	0.897288	CYBA	1	BP
GO:0035335	peptidyl-tyrosine dephosphorylation	1/190	99/17381	0.664211	0.897288	0.897288	PGP	1	BP
GO:0043473	pigmentation	1/190	99/17381	0.664211	0.897288	0.897288	MC1R	1	BP
GO:1901184	regulation of ERBB signaling pathway	1/190	99/17381	0.664211	0.897288	0.897288	RHBDF1	1	BP
GO:0015108	chloride transmembrane transporter activity	1/200	94/17354	0.664644	0.896438	0.852988	CLCN7	1	MF
GO:0030425	dendrite	5/210	495/18511	0.664895	0.911868	0.902651	ADCY9/CYBA/GNG13/TUBB3/UBE2I	5	CC
GO:0044853	plasma membrane raft	1/210	96/18511	0.66651	0.911868	0.902651	CDH15	1	CC
GO:0006757	ATP generation from ADP	1/190	100/17381	0.667902	0.897288	0.897288	CBFA2T3	1	BP
GO:0007569	cell aging	1/190	100/17381	0.667902	0.897288	0.897288	DNAJA3	1	BP
GO:0071887	leukocyte apoptotic process	1/190	100/17381	0.667902	0.897288	0.897288	DNAJA3	1	BP
GO:0019058	viral life cycle	3/190	313/17381	0.668354	0.897288	0.897288	CHMP1A/CLDN6/CLDN9	3	BP
GO:0005244	voltage-gated ion channel activity	2/200	198/17354	0.668385	0.896438	0.852988	CACNA1H/CLCN7	2	MF
GO:0022832	voltage-gated channel activity	2/200	198/17354	0.668385	0.896438	0.852988	CACNA1H/CLCN7	2	MF
GO:0004867	serine-type endopeptidase inhibitor activity	1/200	95/17354	0.66853	0.896438	0.852988	WFIKKN1	1	MF
GO:0022618	ribonucleoprotein complex assembly	2/190	209/17381	0.669039	0.897288	0.897288	LUC7L/RPL3L	2	BP
[truncated: 697 more rows]
