# Supplementary material for: Characterization of Copy-Number Variations and Possible Candidate Genes in Recurrent Pregnancy Losses
Source: Genes (Basel). 2021 Jan 22;12(2):141. doi: 10.3390/genes12020141 (PMC7911754; doi:10.3390/genes12020141)
Supplement: Supplementary file 1 [file genes-12-00141-s001.zip › Supplementary materials/Table S4 singnal pathways of KEGG enrichment.xlsx]

## Sheet: Sheet1
ID	Description	GeneRatio	BgRatio	pvalue	p.adjust	qvalue	geneID	Count
hsa03460	Fanconi anemia pathway	4/91	54/8040	0.00315408	0.545656	0.545656	EME2/FANCA/SLX4/TELO2	4
hsa04150	mTOR signaling pathway	6/91	155/8040	0.0080837	0.69924	0.69924	MLST8/NPRL3/PDPK1/TELO2/TSC2/WDR24	6
hsa05164	Influenza A	5/91	170/8040	0.0432509	0.896693	0.896693	CREBBP/PABPN1L/TPSAB1/TPSB2/TPSD1	5
hsa04935	Growth hormone synthesis, secretion and action	4/91	119/8040	0.045623	0.896693	0.896693	ADCY9/CREBBP/IGFALS/SSTR5	4
hsa03410	Base excision repair	2/91	33/8040	0.0533327	0.896693	0.896693	MPG/NTHL1	2
hsa04142	Lysosome	4/91	128/8040	0.0568435	0.896693	0.896693	ATP6V0C/GALNS/GNPTG/NAGPA	4
hsa00230	Purine metabolism	4/91	130/8040	0.0595219	0.896693	0.896693	ADCY9/APRT/NME3/NME4	4
hsa04960	Aldosterone-regulated sodium reabsorption	2/91	37/8040	0.065362	0.896693	0.896693	PDPK1/SLC9A3R2	2
hsa05143	African trypanosomiasis	2/91	37/8040	0.065362	0.896693	0.896693	HBA1/HBA2	2
hsa04120	Ubiquitin mediated proteolysis	4/91	140/8040	0.0739054	0.896693	0.896693	MGRN1/STUB1/UBE2I/ELOB	4
hsa04962	Vasopressin-regulated water reabsorption	2/91	44/8040	0.0883008	0.896693	0.896693	ADCY9/ARHGDIG	2
hsa04713	Circadian entrainment	3/91	97/8040	0.0970037	0.896693	0.896693	ADCY9/CACNA1H/GNG13	3
hsa03010	Ribosome	4/91	158/8040	0.103793	0.896693	0.896693	MRPL28/RPL13/RPL3L/RPS2	4
hsa04916	Melanogenesis	3/91	101/8040	0.106257	0.896693	0.896693	ADCY9/CREBBP/MC1R	3
hsa05110	Vibrio cholerae infection	2/91	50/8040	0.109561	0.896693	0.896693	ADCY9/ATP6V0C	2
hsa05144	Malaria	2/91	50/8040	0.109561	0.896693	0.896693	HBA1/HBA2	2
hsa00240	Pyrimidine metabolism	2/91	57/8040	0.135845	0.896693	0.896693	NME3/NME4	2
hsa04670	Leukocyte transendothelial migration	3/91	113/8040	0.135946	0.896693	0.896693	CLDN6/CLDN9/CYBA	3
hsa05213	Endometrial cancer	2/91	58/8040	0.139709	0.896693	0.896693	AXIN1/PDPK1	2
hsa04919	Thyroid hormone signaling pathway	3/91	121/8040	0.157154	0.896693	0.896693	CREBBP/PDPK1/TSC2	3
hsa04927	Cortisol synthesis and secretion	2/91	65/8040	0.167368	0.896693	0.896693	ADCY9/CACNA1H	2
hsa05211	Renal cell carcinoma	2/91	69/8040	0.183572	0.896693	0.896693	CREBBP/ELOB	2
hsa00061	Fatty acid biosynthesis	1/91	18/8040	0.185443	0.896693	0.896693	ACSF3	1
hsa00531	Glycosaminoglycan degradation	1/91	19/8040	0.194683	0.896693	0.896693	GALNS	1
hsa04140	Autophagy - animal	3/91	137/8040	0.202281	0.896693	0.896693	MLST8/PDPK1/TSC2	3
hsa00900	Terpenoid backbone biosynthesis	1/91	22/8040	0.221787	0.896693	0.896693	MVD	1
hsa00983	Drug metabolism - other enzymes	2/91	79/8040	0.224938	0.896693	0.896693	NME3/NME4	2
hsa04514	Cell adhesion molecules (CAMs)	3/91	148/8040	0.234898	0.896693	0.896693	CDH15/CLDN6/CLDN9	3
hsa04723	Retrograde endocannabinoid signaling	3/91	148/8040	0.234898	0.896693	0.896693	ADCY9/GNG13/NDUFB10	3
hsa04145	Phagosome	3/91	152/8040	0.246993	0.896693	0.896693	ATP6V0C/CYBA/TUBB3	3
hsa00563	Glycosylphosphatidylinositol (GPI)-anchor biosynthesis	1/91	25/8040	0.247987	0.896693	0.896693	PIGQ	1
hsa04934	Cushing syndrome	3/91	155/8040	0.256131	0.896693	0.896693	ADCY9/AXIN1/CACNA1H	3
hsa04540	Gap junction	2/91	88/8040	0.26273	0.896693	0.896693	ADCY9/TUBB3	2
hsa04966	Collecting duct acid secretion	1/91	27/8040	0.264967	0.896693	0.896693	ATP6V0C	1
hsa04714	Thermogenesis	4/91	231/8040	0.265392	0.896693	0.896693	ADCY9/MLST8/NDUFB10/TSC2	4
hsa04211	Longevity regulating pathway	2/91	89/8040	0.26694	0.896693	0.896693	ADCY9/TSC2	2
hsa04727	GABAergic synapse	2/91	89/8040	0.26694	0.896693	0.896693	ADCY9/GNG13	2
hsa03015	mRNA surveillance pathway	2/91	91/8040	0.275361	0.896693	0.896693	PABPN1L/RNPS1	2
hsa05032	Morphine addiction	2/91	91/8040	0.275361	0.896693	0.896693	ADCY9/GNG13	2
hsa00630	Glyoxylate and dicarboxylate metabolism	1/91	30/8040	0.289729	0.896693	0.896693	PGP	1
hsa03020	RNA polymerase	1/91	31/8040	0.297799	0.896693	0.896693	POLR3K	1
hsa05215	Prostate cancer	2/91	97/8040	0.300588	0.896693	0.896693	CREBBP/PDPK1	2
hsa04925	Aldosterone synthesis and secretion	2/91	98/8040	0.304781	0.896693	0.896693	ADCY9/CACNA1H	2
hsa05231	Choline metabolism in cancer	2/91	98/8040	0.304781	0.896693	0.896693	PDPK1/TSC2	2
hsa04136	Autophagy - other	1/91	32/8040	0.305777	0.896693	0.896693	MLST8	1
hsa04914	Progesterone-mediated oocyte maturation	2/91	99/8040	0.308971	0.896693	0.896693	ADCY9/PKMYT1	2
hsa03013	RNA transport	3/91	180/8040	0.333546	0.896693	0.896693	RNPS1/THOC6/UBE2I	3
hsa00350	Tyrosine metabolism	1/91	36/8040	0.336805	0.896693	0.896693	FAHD1	1
hsa04928	Parathyroid hormone synthesis, secretion and action	2/91	106/8040	0.338143	0.896693	0.896693	ADCY9/MMP25	2
hsa04066	HIF-1 signaling pathway	2/91	109/8040	0.350542	0.896693	0.896693	CREBBP/ELOB	2
hsa00513	Various types of N-glycan biosynthesis	1/91	39/8040	0.359172	0.896693	0.896693	ALG1	1
hsa00620	Pyruvate metabolism	1/91	39/8040	0.359172	0.896693	0.896693	HAGH	1
hsa04725	Cholinergic synapse	2/91	113/8040	0.366952	0.896693	0.896693	ADCY9/GNG13	2
hsa04724	Glutamatergic synapse	2/91	114/8040	0.371031	0.896693	0.896693	ADCY9/GNG13	2
hsa00860	Porphyrin and chlorophyll metabolism	1/91	42/8040	0.380792	0.896693	0.896693	HMOX2	1
hsa04722	Neurotrophin signaling pathway	2/91	119/8040	0.391267	0.896693	0.896693	ARHGDIG/PDPK1	2
hsa00071	Fatty acid degradation	1/91	44/8040	0.394803	0.896693	0.896693	ECI1	1
hsa04152	AMPK signaling pathway	2/91	120/8040	0.395281	0.896693	0.896693	PDPK1/TSC2	2
hsa05130	Pathogenic Escherichia coli infection	3/91	202/8040	0.40169	0.896693	0.896693	CLDN6/CLDN9/TUBB3	3
hsa02010	ABC transporters	1/91	45/8040	0.401691	0.896693	0.896693	ABCA3	1
hsa05205	Proteoglycans in cancer	3/91	205/8040	0.410867	0.896693	0.896693	NUDT16L1/PDPK1/TFAP4	3
hsa04110	Cell cycle	2/91	124/8040	0.411217	0.896693	0.896693	CREBBP/PKMYT1	2
hsa00280	Valine, leucine and isoleucine degradation	1/91	48/8040	0.421892	0.896693	0.896693	ACSF3	1
hsa00520	Amino sugar and nucleotide sugar metabolism	1/91	48/8040	0.421892	0.896693	0.896693	AMDHD2	1
hsa04114	Oocyte meiosis	2/91	128/8040	0.426949	0.896693	0.896693	ADCY9/PKMYT1	2
hsa04926	Relaxin signaling pathway	2/91	129/8040	0.430849	0.896693	0.896693	ADCY9/GNG13	2
hsa00510	N-Glycan biosynthesis	1/91	50/8040	0.434983	0.896693	0.896693	ALG1	1
hsa04340	Hedgehog signaling pathway	1/91	50/8040	0.434983	0.896693	0.896693	MGRN1	1
hsa04068	FoxO signaling pathway	2/91	131/8040	0.438607	0.896693	0.896693	CREBBP/PDPK1	2
hsa04913	Ovarian steroidogenesis	1/91	51/8040	0.441418	0.896693	0.896693	ADCY9	1
hsa04024	cAMP signaling pathway	3/91	216/8040	0.444136	0.896693	0.896693	ADCY9/CREBBP/SSTR5	3
hsa00190	Oxidative phosphorylation	2/91	133/8040	0.446308	0.896693	0.896693	ATP6V0C/NDUFB10	2
hsa04330	Notch signaling pathway	1/91	53/8040	0.454071	0.896693	0.896693	CREBBP	1
hsa04961	Endocrine and other factor-regulated calcium reabsorption	1/91	53/8040	0.454071	0.896693	0.896693	ADCY9	1
hsa04371	Apelin signaling pathway	2/91	137/8040	0.461537	0.896693	0.896693	ADCY9/GNG13	2
hsa04910	Insulin signaling pathway	2/91	139/8040	0.469061	0.896693	0.896693	PDPK1/TSC2	2
hsa05163	Human cytomegalovirus infection	3/91	225/8040	0.470825	0.896693	0.896693	ADCY9/GNG13/TSC2	3
hsa04923	Regulation of lipolysis in adipocytes	1/91	56/8040	0.472522	0.896693	0.896693	ADCY9	1
hsa01212	Fatty acid metabolism	1/91	57/8040	0.478534	0.896693	0.896693	ACSF3	1
hsa05168	Herpes simplex virus 1 infection	6/91	491/8040	0.484366	0.896693	0.896693	TSC2/ZNF200/ZNF205/ZNF597/ZNF778/ZSCAN32	6
hsa04978	Mineral absorption	1/91	58/8040	0.484478	0.896693	0.896693	HMOX2	1
hsa00310	Lysine degradation	1/91	61/8040	0.501912	0.896693	0.896693	PRDM7	1
hsa04072	Phospholipase D signaling pathway	2/91	148/8040	0.502142	0.896693	0.896693	ADCY9/TSC2	2
hsa04213	Longevity regulating pathway - multiple species	1/91	62/8040	0.507593	0.896693	0.896693	ADCY9	1
hsa04623	Cytosolic DNA-sensing pathway	1/91	63/8040	0.513209	0.896693	0.896693	POLR3K	1
hsa05217	Basal cell carcinoma	1/91	63/8040	0.513209	0.896693	0.896693	AXIN1	1
hsa05165	Human papillomavirus infection	4/91	330/8040	0.517176	0.896693	0.896693	ATP6V0C/AXIN1/CREBBP/TSC2	4
hsa04929	GnRH secretion	1/91	64/8040	0.518763	0.896693	0.896693	CACNA1H	1
hsa05160	Hepatitis C	2/91	155/8040	0.526957	0.896693	0.896693	CLDN6/CLDN9	2
hsa04720	Long-term potentiation	1/91	67/8040	0.535049	0.896693	0.896693	CREBBP	1
hsa05012	Parkinson disease	3/91	249/8040	0.539028	0.896693	0.896693	NDUFB10/TRAP1/TUBB3	3
hsa04137	Mitophagy - animal	1/91	68/8040	0.540356	0.896693	0.896693	RHOT2	1
hsa04664	Fc epsilon RI signaling pathway	1/91	68/8040	0.540356	0.896693	0.896693	PDPK1	1
hsa05223	Non-small cell lung cancer	1/91	68/8040	0.540356	0.896693	0.896693	PDPK1	1
hsa04217	Necroptosis	2/91	159/8040	0.540764	0.896693	0.896693	CHMP1A/SPATA2L	2
hsa04310	Wnt signaling pathway	2/91	160/8040	0.544173	0.896693	0.896693	AXIN1/CREBBP	2
hsa05120	Epithelial cell signaling in Helicobacter pylori infection	1/91	70/8040	0.55079	0.896693	0.896693	ATP6V0C	1
hsa04520	Adherens junction	1/91	71/8040	0.555919	0.896693	0.896693	CREBBP	1
hsa01524	Platinum drug resistance	1/91	73/8040	0.566004	0.896693	0.896693	PDPK1	1
hsa04115	p53 signaling pathway	1/91	73/8040	0.566004	0.896693	0.896693	TSC2	1
hsa04151	PI3K-Akt signaling pathway	4/91	354/8040	0.573364	0.896693	0.896693	GNG13/MLST8/PDPK1/TSC2	4
hsa04530	Tight junction	2/91	169/8040	0.574069	0.896693	0.896693	CLDN6/CLDN9	2
hsa04918	Thyroid hormone synthesis	1/91	75/8040	0.575862	0.896693	0.896693	ADCY9	1
hsa04971	Gastric acid secretion	1/91	76/8040	0.580708	0.896693	0.896693	ADCY9	1
hsa03320	PPAR signaling pathway	1/91	77/8040	0.585499	0.896693	0.896693	PDPK1	1
hsa05140	Leishmaniasis	1/91	77/8040	0.585499	0.896693	0.896693	CYBA	1
hsa04721	Synaptic vesicle cycle	1/91	78/8040	0.590236	0.896693	0.896693	ATP6V0C	1
hsa05152	Tuberculosis	2/91	180/8040	0.60867	0.896693	0.896693	ATP6V0C/CREBBP	2
hsa04621	NOD-like receptor signaling pathway	2/91	181/8040	0.611709	0.896693	0.896693	CYBA/MEFV	2
hsa04146	Peroxisome	1/91	83/8040	0.613129	0.896693	0.896693	DECR2	1
hsa04742	Taste transduction	1/91	83/8040	0.613129	0.896693	0.896693	GNG13	1
hsa04911	Insulin secretion	1/91	86/8040	0.626253	0.896693	0.896693	ADCY9	1
hsa05210	Colorectal cancer	1/91	86/8040	0.626253	0.896693	0.896693	AXIN1	1
hsa04062	Chemokine signaling pathway	2/91	189/8040	0.635386	0.896693	0.896693	ADCY9/GNG13	2
hsa05167	Kaposi sarcoma-associated herpesvirus infection	2/91	189/8040	0.635386	0.896693	0.896693	CREBBP/GNG13	2
hsa04976	Bile secretion	1/91	90/8040	0.643068	0.896693	0.896693	ADCY9	1
hsa04020	Calcium signaling pathway	2/91	193/8040	0.646801	0.896693	0.896693	ADCY9/CACNA1H	2
hsa04970	Salivary secretion	1/91	91/8040	0.647154	0.896693	0.896693	ADCY9	1
hsa04060	Cytokine-cytokine receptor interaction	3/91	294/8040	0.652486	0.896693	0.896693	IL17C/IL32/TNFRSF12A	3
hsa04912	GnRH signaling pathway	1/91	93/8040	0.655187	0.896693	0.896693	ADCY9	1
hsa05323	Rheumatoid arthritis	1/91	93/8040	0.655187	0.896693	0.896693	ATP6V0C	1
hsa04350	TGF-beta signaling pathway	1/91	94/8040	0.659135	0.896693	0.896693	CREBBP	1
hsa04657	IL-17 signaling pathway	1/91	94/8040	0.659135	0.896693	0.896693	IL17C	1
hsa05414	Dilated cardiomyopathy (DCM)	1/91	96/8040	0.666899	0.896693	0.896693	ADCY9	1
hsa01522	Endocrine resistance	1/91	98/8040	0.674487	0.896693	0.896693	ADCY9	1
hsa05203	Viral carcinogenesis	2/91	204/8040	0.676754	0.896693	0.896693	CREBBP/DNAJA3	2
hsa05016	Huntington disease	3/91	306/8040	0.679217	0.896693	0.896693	CREBBP/NDUFB10/TUBB3	3
hsa04750	Inflammatory mediator regulation of TRP channels	1/91	100/8040	0.681904	0.896693	0.896693	ADCY9	1
hsa04972	Pancreatic secretion	1/91	102/8040	0.689154	0.896693	0.896693	ADCY9	1
hsa04064	NF-kappa B signaling pathway	1/91	104/8040	0.696241	0.896693	0.896693	UBE2I	1
hsa04660	T cell receptor signaling pathway	1/91	104/8040	0.696241	0.896693	0.896693	PDPK1	1
hsa05170	Human immunodeficiency virus 1 infection	2/91	212/8040	0.697236	0.896693	0.896693	GNG13/ELOB	2
hsa04922	Glucagon signaling pathway	1/91	106/8040	0.703167	0.896693	0.896693	CREBBP	1
hsa04931	Insulin resistance	1/91	108/8040	0.709938	0.896693	0.896693	PDPK1	1
hsa05166	Human T-cell leukemia virus 1 infection	2/91	219/8040	0.714279	0.896693	0.896693	ADCY9/CREBBP	2
hsa03008	Ribosome biogenesis in eukaryotes	1/91	112/8040	0.723024	0.896693	0.896693	TBL3	1
hsa05145	Toxoplasmosis	1/91	112/8040	0.723024	0.896693	0.896693	PDPK1	1
hsa04726	Serotonergic synapse	1/91	115/8040	0.732454	0.896693	0.896693	GNG13	1
hsa01200	Carbon metabolism	1/91	117/8040	0.738563	0.896693	0.896693	PGP	1
hsa04071	Sphingolipid signaling pathway	1/91	119/8040	0.744534	0.896693	0.896693	PDPK1	1
hsa04080	Neuroactive ligand-receptor interaction	3/91	340/8040	0.746737	0.896693	0.896693	MC1R/NPW/SSTR5	3
hsa05135	Yersinia infection	1/91	120/8040	0.747469	0.896693	0.896693	MEFV	1
hsa04611	Platelet activation	1/91	124/8040	0.758879	0.896693	0.896693	ADCY9	1
hsa04380	Osteoclast differentiation	1/91	128/8040	0.769779	0.896693	0.896693	CYBA	1
hsa04144	Endocytosis	2/91	248/8040	0.776608	0.896693	0.896693	CHMP1A/RAB11FIP3	2
hsa04270	Vascular smooth muscle contraction	1/91	132/8040	0.780191	0.896693	0.896693	ADCY9	1
hsa04728	Dopaminergic synapse	1/91	132/8040	0.780191	0.896693	0.896693	GNG13	1
hsa04210	Apoptosis	1/91	136/8040	0.790137	0.896693	0.896693	PDPK1	1
hsa04915	Estrogen signaling pathway	1/91	138/8040	0.794942	0.896693	0.896693	ADCY9	1
hsa05010	Alzheimer disease	3/91	369/8040	0.795078	0.896693	0.896693	AXIN1/NDUFB10/TUBB3	3
hsa05418	Fluid shear stress and atherosclerosis	1/91	139/8040	0.797304	0.896693	0.896693	CYBA	1
hsa04550	Signaling pathways regulating pluripotency of stem cells	1/91	143/8040	0.806483	0.896693	0.896693	AXIN1	1
hsa05224	Breast cancer	1/91	147/8040	0.815252	0.896693	0.896693	AXIN1	1
hsa04261	Adrenergic signaling in cardiomyocytes	1/91	149/8040	0.819488	0.896693	0.896693	ADCY9	1
hsa04932	Non-alcoholic fatty liver disease (NAFLD)	1/91	149/8040	0.819488	0.896693	0.896693	NDUFB10	1
hsa05226	Gastric cancer	1/91	149/8040	0.819488	0.896693	0.896693	AXIN1	1
hsa04921	Oxytocin signaling pathway	1/91	154/8040	0.829661	0.896693	0.896693	ADCY9	1
hsa04390	Hippo signaling pathway	1/91	157/8040	0.835491	0.896693	0.896693	AXIN1	1
hsa04218	Cellular senescence	1/91	160/8040	0.841123	0.896693	0.896693	TSC2	1
hsa04630	JAK-STAT signaling pathway	1/91	162/8040	0.844772	0.896693	0.896693	CREBBP	1
hsa05161	Hepatitis B	1/91	162/8040	0.844772	0.896693	0.896693	CREBBP	1
hsa04010	MAPK signaling pathway	2/91	294/8040	0.851415	0.896693	0.896693	CACNA1H/MAPK8IP3	2
hsa04022	cGMP-PKG signaling pathway	1/91	167/8040	0.853535	0.896693	0.896693	ADCY9	1
hsa04141	Protein processing in endoplasmic reticulum	1/91	167/8040	0.853535	0.896693	0.896693	STUB1	1
hsa05225	Hepatocellular carcinoma	1/91	168/8040	0.855228	0.896693	0.896693	AXIN1	1
hsa05206	MicroRNAs in cancer	2/91	310/8040	0.871622	0.90624	0.90624	CREBBP/UBE2I	2
hsa04360	Axon guidance	1/91	181/8040	0.875552	0.90624	0.90624	NTN3	1
hsa05034	Alcoholism	1/91	187/8040	0.883954	0.90624	0.90624	GNG13	1
hsa04740	Olfactory transduction	3/91	448/8040	0.88953	0.90624	0.90624	GNG13/OR1F1/OR2C1	3
hsa05202	Transcriptional misregulation in cancer	1/91	192/8040	0.890525	0.90624	0.90624	BAIAP3	1
hsa04510	Focal adhesion	1/91	201/8040	0.901439	0.911982	0.911982	PDPK1	1
hsa04015	Rap1 signaling pathway	1/91	210/8040	0.911276	0.916574	0.916574	ADCY9	1
hsa04014	Ras signaling pathway	1/91	232/8040	0.93142	0.93142	0.93142	GNG13	1
