# Supplementary material for: Characterization of Copy-Number Variations and Possible Candidate Genes in Recurrent Pregnancy Losses
Source: Genes (Basel). 2021 Jan 22;12(2):141. doi: 10.3390/genes12020141 (PMC7911754; doi:10.3390/genes12020141)
Supplement: Supplementary file 1 [file genes-12-00141-s001.zip › Supplementary materials/Table S5 Six functional categories of signal pathways.xlsx]

## Sheet: Sheet1
ID	Description	GeneRatio	BgRatio	pvalue	p.adjust	qvalue	geneID	Count	Type
GO:0030512	negative regulation of transforming growth factor beta receptor signaling pathway	4/190	70/17381	0.00723642	0.709145	0.709145	PDPK1/STUB1/VASN/WFIKKN1	4	BP
GO:1903845	negative regulation of cellular response to transforming growth factor beta stimulus	4/190	72/17381	0.00798416	0.740349	0.740349	PDPK1/STUB1/VASN/WFIKKN1	4	BP
GO:0019838	growth factor binding	5/200	130/17354	0.0173861	0.317015	0.30165	IGFALS/RHBDF1/RPS2/VASN/WFIKKN1	5	MF
GO:0050431	transforming growth factor beta binding	2/200	19/17354	0.0198676	0.33491	0.318678	VASN/WFIKKN1	2	MF
GO:0017015	regulation of transforming growth factor beta receptor signaling pathway	4/190	103/17381	0.0264844	0.856724	0.856724	PDPK1/STUB1/VASN/WFIKKN1	4	BP
GO:1903844	regulation of cellular response to transforming growth factor beta stimulus	4/190	105/17381	0.0281632	0.856724	0.856724	PDPK1/STUB1/VASN/WFIKKN1	4	BP
GO:1900225	regulation of NLRP3 inflammasome complex assembly	2/190	10/17381	0.00504932	0.709145	0.709145	MEFV/NLRC3	2	BP
GO:0044546	NLRP3 inflammasome complex assembly	2/190	11/17381	0.0061272	0.709145	0.709145	MEFV/NLRC3	2	BP
GO:1900016	negative regulation of cytokine production involved in inflammatory response	2/190	13/17381	0.00856563	0.759734	0.759734	MEFV/NLRC3	2	BP
GO:0032006	regulation of mTOR signaling	5/190	93/17381	0.00354056	0.709145	0.709145	MLST8/NPRL3/TELO2/TSC2/WDR24	5	BP
GO:0038202	mTORC1 signaling	3/190	34/17381	0.00599726	0.709145	0.709145	MLST8/NPRL3/TELO2	3	BP
GO:0031929	mTOR signaling	5/190	109/17381	0.00692326	0.709145	0.709145	MLST8/NPRL3/TELO2/TSC2/WDR24	5	BP
GO:0032008	positive regulation of mTOR signaling	3/190	36/17381	0.00704264	0.709145	0.709145	MLST8/TELO2/WDR24	3	BP
GO:0031932	mTORC2 complex	2/210	12/18511	0.00784419	0.335049	0.331662	MLST8/TELO2	2	CC
GO:0038201	mTOR complex	2/210	15/18511	0.0122038	0.335049	0.331662	MLST8/TELO2	2	CC
GO:0000712	resolution of meiotic recombination intermediates	3/190	14/17381	0.000428264	0.218414	0.218414	EME2/MEIOB/SLX4	3	BP
GO:0051307	meiotic chromosome separation	3/190	18/17381	0.000929634	0.379291	0.379291	EME2/MEIOB/SLX4	3	BP
GO:0051304	chromosome separation	4/190	75/17381	0.00919809	0.763455	0.763455	CDT1/EME2/MEIOB/SLX4	4	BP
GO:0007131	reciprocal meiotic recombination	3/190	49/17381	0.0163907	0.856724	0.856724	EME2/MEIOB/SLX4	3	BP
GO:0007143	female meiotic nuclear division	2/190	28/17381	0.0373039	0.856724	0.856724	MEIOB/SPIRE2	2	BP
GO:0140013	meiotic nuclear division	5/190	171/17381	0.0398932	0.856724	0.856724	EME2/FANCA/MEIOB/SLX4/SPIRE2	5	BP
GO:0005344	oxygen carrier activity	5/200	14/17354	3.56e-07	0.000125962	0.000119857	HBA1/HBA2/HBM/HBQ1/HBZ	5	MF
GO:0015671	oxygen transport	5/190	15/17381	4.07e-07	0.000830083	0.000830083	HBA1/HBA2/HBM/HBQ1/HBZ	5	BP
GO:0015669	gas transport	5/190	19/17381	1.52e-06	0.00155095	0.00155095	HBA1/HBA2/HBM/HBQ1/HBZ	5	BP
GO:0140104	molecular carrier activity	5/200	21/17354	3.39e-06	0.000599456	0.000570401	HBA1/HBA2/HBM/HBQ1/HBZ	5	MF
GO:0042743	hydrogen peroxide metabolic process	5/190	44/17381	0.00011379	0.0773772	0.0773772	CYBA/HBA1/HBA2/NOXO1/ZNF205	5	BP
GO:0019825	oxygen binding	5/200	45/17354	0.000162465	0.0191708	0.0182417	HBA1/HBA2/HBM/HBQ1/HBZ	5	MF
GO:0043020	NADPH oxidase complex	2/210	10/18511	0.00542872	0.327895	0.32458	CYBA/NOXO1	2	CC
GO:0050665	hydrogen peroxide biosynthetic process	2/190	12/17381	0.00730002	0.709145	0.709145	CYBA/ZNF205	2	BP
GO:0010310	regulation of hydrogen peroxide metabolic process	2/190	14/17381	0.00992185	0.763455	0.763455	NOXO1/ZNF205	2	BP
GO:0042744	hydrogen peroxide catabolic process	2/190	22/17381	0.0237881	0.856724	0.856724	HBA1/HBA2	2	BP
GO:0043457	regulation of cellular respiration	2/190	24/17381	0.028021	0.856724	0.856724	CBFA2T3/TRAP1	2	BP
GO:0016667	oxidoreductase activity, acting on a sulfur group of donors	3/200	58/17354	0.0292772	0.414565	0.394472	GFER/PDIA2/MSRB1	3	MF
GO:0045730	respiratory burst	2/190	30/17381	0.0423265	0.856724	0.856724	CYBA/NOXO1	2	BP
GO:1902175	regulation of oxidative stress-induced intrinsic apoptotic signaling pathway	2/190	30/17381	0.0423265	0.856724	0.856724	PDIA2/TRAP1	2	BP
GO:0005833	hemoglobin complex	5/210	12/18511	1.33e-07	4.02e-05	3.98e-05	HBA1/HBA2/HBM/HBQ1/HBZ	5	CC
GO:0020037	heme binding	7/200	128/17354	0.000709489	0.0418599	0.039831	CYBA/HBA1/HBA2/HBM/HBQ1/HBZ/HMOX2	7	MF
GO:0046906	tetrapyrrole binding	7/200	137/17354	0.00105858	0.0535338	0.0509391	CYBA/HBA1/HBA2/HBM/HBQ1/HBZ/HMOX2	7	MF
GO:0005506	iron ion binding	5/200	160/17354	0.0379674	0.448016	0.426301	HBA1/HBA2/HBM/HBQ1/HBZ	5	MF
